# Supplementary material for: 4′-Methyl-14′,19′-dioxa-4′-aza­spiro­[acenaphthyl­ene-1,5′-tetra­cyclo­[18.4.0.02,6.08,13]tetra­cosa­ne]-1′(24′),8′,10′,12′,20′,22′-hexa­ene-2,7′(1H)-dione
Source: Acta Crystallogr Sect E Struct Rep Online. 2012 Nov 14;68(Pt 12):o3345. doi: 10.1107/S1600536812046144 (PMC3588946; doi:10.1107/S1600536812046144)
Supplement: Supplementary file 1 [file e-68-o3345-sup1.cif]

##############################################################################
#                                                                            #
# This CIF contains the data in a paper accepted for publication in          #
# Acta Crystallographica Section E. It conforms to the requirements of       #
# Notes for Authors for Acta Crystallographica Section E, and has been       #
# peer reviewed under the auspices of the IUCr Commission on Journals.       #
#                                                                            #
# Full details of the Crystallographic Information File format               #
# are given in the paper "The Crystallographic Information File (CIF):       #
# a New Standard Archive File for Crystallography" by S. R. Hall, F. H.      #
# Allen and I. D. Brown [Acta Cryst. (1991), A47, 655-685].                  #
#                                                                            #
# The current version of the core CIF dictionary is obtainable from          #
# ftp://ftp.iucr.org/pub/cif_core.dic.                                       #
#                                                                            #
# Software is freely available for graphical display of the structure(s)     #
# in this CIF. For information consult the CIF software page                 #
# http://www.iucr.org/resources/cif/software.                                #
#                                                                            #
# This file may be used for bona fide research purposes within the           #
# scientific community so long as proper attribution is given to the journal # 
# article from which it was obtained.                                        #
#                                                                            #
##############################################################################
data_global
_audit_creation_method     SHELXL-97
_journal_date_recd_electronic     2012-10-26
_journal_date_accepted     2012-11-08
_journal_name_full     'Acta Crystallographica, Section E'
_journal_year     2012
_journal_volume     68
_journal_issue     12
_journal_page_first     o3345
_journal_page_last     o3345
_journal_paper_category     QO
_journal_paper_doi     10.1107/S1600536812046144
_journal_coeditor_code     PV2602
_publ_contact_author_name     'Devadasan Velmurugan'
_publ_contact_author_address
;
   CAS in Crystallography and Biophysics
   University of madras
   Maraimalai campus(guindy campus)
   Chennai 600 025
   India
;
_publ_contact_author_email     'shirai2011@gmail.com'
_publ_contact_author_fax     '044 091 2499 3057'
_publ_contact_author_phone     '044 091 24484170'
_publ_section_title
;\
4'-Methyl-14',19'-dioxa-4'-azaspiro[acenaphthylene-1,5'-tetracyclo[18.4.0.0^2,\
6^.0^8,13^]tetracosane]-1'(24'),8',10',12',20',22'-hexaene-2,7'(1<i>H</i>)-\
dione
;
loop_
    _publ_author_name
    _publ_author_address
    'Sibi Narayanan'
;
Centre of Advanced Study in Crystallography and Biophysics
University of Madras
Guindy Campus
Chennai 600 025
India
;
    'Thothadri Srinivasan'
;
Centre of Advanced Study in Crystallography and Biophysics
University of Madras
Guindy Campus
Chennai 600 025
India
;
    'Santhanagopalan Purushothaman'
;
Department of Organic Chemistry
University of Madras
Guindy Campus
Chennai 600 025
India
;
    'Raghavachary Raghunathan'
;
Department of Organic Chemistry
University of Madras
Guindy Campus
Chennai 600 025
India
;
    'Devadasan Velmurugan'
;
Centre of Advanced Study in Crystallography and Biophysics
University of Madras
Guindy Campus
Chennai 600 025
India
;
data_I
_audit_creation_method     SHELXL-97
_chemical_name_systematic
;
4'-Methyl-14',19'-dioxa-4'-azaspiro[acenaphthylene-1,5'-
tetracyclo[18.4.0.0^2,6^.0^8,13^]tetracosane]-1'(24'),8',10',12',20',22'-
hexaene-2,7'(1<i>H</i>)-dione
;
_chemical_name_common     ?
_chemical_formula_moiety     'C33 H29 N O4'
_chemical_formula_sum     'C33 H29 N O4'
_chemical_formula_iupac     'C33 H29 N O4'
_chemical_formula_weight     503.57
_chemical_melting_point     ?
_symmetry_cell_setting     monoclinic
_symmetry_space_group_name_H-M     'P 21/c'
_symmetry_space_group_name_Hall     '-P 2ybc'
loop_
    _symmetry_equiv_pos_as_xyz
    'x, y, z'
    '-x, y+1/2, -z+1/2'
    '-x, -y, -z'
    'x, -y-1/2, z-1/2'
_cell_length_a     11.248(2)
_cell_length_b     16.609(3)
_cell_length_c     14.037(3)
_cell_angle_alpha     90.00
_cell_angle_beta     92.965(6)
_cell_angle_gamma     90.00
_cell_volume     2618.8(9)
_cell_formula_units_Z     4
_cell_measurement_reflns_used     6363
_cell_measurement_theta_min     1.8
_cell_measurement_theta_max     28.3
_cell_measurement_temperature     293(2)
_exptl_crystal_description     'Block'
_exptl_crystal_colour     'Colorless'
_exptl_crystal_size_max     0.25
_exptl_crystal_size_mid     0.22
_exptl_crystal_size_min     0.19
_exptl_crystal_density_diffrn     1.277
_exptl_crystal_density_meas     ?
_exptl_crystal_density_method     'not measured'
_exptl_crystal_F_000     1064
_exptl_absorpt_coefficient_mu     0.084
_exptl_absorpt_correction_type     multi-scan
_exptl_absorpt_process_details     '(<i>SADABS</i>; Bruker, 2008)'
_exptl_absorpt_correction_T_min     0.979
_exptl_absorpt_correction_T_max     0.984
_exptl_special_details
;
;
_diffrn_ambient_temperature     293(2)
_diffrn_radiation_type     MoK\a
_diffrn_radiation_wavelength     0.71073
_diffrn_radiation_source     'fine-focus sealed tube'
_diffrn_radiation_monochromator     graphite
_diffrn_measurement_device_type     'Bruker APEXII CCD area-detector'
_diffrn_measurement_method     '\w and \f scans'
_diffrn_detector_area_resol_mean     ?
_diffrn_reflns_number     24740
_diffrn_reflns_av_R_equivalents     0.0354
_diffrn_reflns_av_sigmaI/netI     0.0336
_diffrn_reflns_theta_min     1.8
_diffrn_reflns_theta_max     28.3
_diffrn_reflns_theta_full     28.26
_diffrn_measured_fraction_theta_max     0.983
_diffrn_measured_fraction_theta_full     0.983
_diffrn_reflns_limit_h_min     -14
_diffrn_reflns_limit_h_max     14
_diffrn_reflns_limit_k_min     -21
_diffrn_reflns_limit_k_max     19
_diffrn_reflns_limit_l_min     -18
_diffrn_reflns_limit_l_max     18
_diffrn_standards_number     0
_diffrn_standards_interval_count     ?
_diffrn_standards_interval_time     ?
_diffrn_standards_decay_%     ?
_refine_special_details
;
Refinement of <i>F</i>^2^ against ALL reflections. The weighted <i>R</i>-factor
<i>wR</i> and goodness of fit <i>S</i> are based on <i>F</i>^2^, conventional
<i>R</i>-factors <i>R</i> are based on <i>F</i>, with <i>F</i> set to zero for
negative <i>F</i>^2^. The threshold expression of <i>F</i>^2^ >
\s(<i>F</i>^2^) is used only for calculating <i>R</i>-factors(gt) <i>etc</i>.
and is not relevant to the choice of reflections for refinement.
<i>R</i>-factors based on <i>F</i>^2^ are statistically about twice as large
as those based on <i>F</i>, and <i>R</i>- factors based on ALL data will be
even larger.
;
_reflns_number_total     6363
_reflns_number_gt     4183
_reflns_threshold_expression     I>2\s(I)
_refine_ls_structure_factor_coef     Fsqd
_refine_ls_matrix_type     full
_refine_ls_R_factor_all     0.0781
_refine_ls_R_factor_gt     0.0448
_refine_ls_wR_factor_gt     0.1082
_refine_ls_wR_factor_ref     0.1278
_refine_ls_goodness_of_fit_ref     1.008
_refine_ls_restrained_S_all     1.008
_refine_ls_number_reflns     6363
_refine_ls_number_parameters     345
_refine_ls_number_restraints     0
_refine_ls_hydrogen_treatment     constr
_refine_ls_weighting_scheme     calc
_refine_ls_weighting_details
         'calc w=1/[\s^2^(Fo^2^)+(0.0523P)^2^+0.5720P] where P=(Fo^2^+2Fc^2^)/3'
_atom_sites_solution_hydrogens     geom
_atom_sites_solution_primary     direct
_atom_sites_solution_secondary     difmap
_refine_ls_shift/su_max     0.000
_refine_ls_shift/su_mean     0.000
_refine_diff_density_max     0.222
_refine_diff_density_min     -0.210
_refine_ls_extinction_method     'SHELXL97 (Sheldrick, 2008)'
_refine_ls_extinction_coef     0.0125(10)
_refine_ls_extinction_expression
                                  'Fc^*^=kFc[1+0.001xFc^2^\l^3^/sin(2\q)]^-1/4^'
loop_
    _atom_type_symbol
    _atom_type_description
    _atom_type_scat_dispersion_real
    _atom_type_scat_dispersion_imag
    _atom_type_scat_source
    'C' 'C' 0.0033 0.0016
                         'International Tables Vol C Tables 4.2.6.8 and 6.1.1.4'
    'H' 'H' 0.0000 0.0000
                         'International Tables Vol C Tables 4.2.6.8 and 6.1.1.4'
    'N' 'N' 0.0061 0.0033
                         'International Tables Vol C Tables 4.2.6.8 and 6.1.1.4'
    'O' 'O' 0.0106 0.0060
                         'International Tables Vol C Tables 4.2.6.8 and 6.1.1.4'
_computing_data_collection     'APEX2 (Bruker, 2008)'
_computing_cell_refinement     'SAINT (Bruker, 2008)'
_computing_data_reduction     'SAINT (Bruker, 2008)'
_computing_structure_solution     'SHELXS97 (Sheldrick, 2008)'
_computing_structure_refinement     'SHELXL97 (Sheldrick, 2008)'
_computing_molecular_graphics     'ORTEP-3 (Farrugia, 2012)'
_computing_publication_material
                            'SHELXL97 (Sheldrick, 2008) and PLATON (Spek, 2009)'
loop_
    _atom_site_type_symbol
    _atom_site_label
    _atom_site_fract_x
    _atom_site_fract_y
    _atom_site_fract_z
    _atom_site_U_iso_or_equiv
    _atom_site_adp_type
    _atom_site_calc_flag
    _atom_site_refinement_flags
    _atom_site_occupancy
    _atom_site_symmetry_multiplicity
    _atom_site_disorder_assembly
    _atom_site_disorder_group
    C C1 0.23872(16) 0.09798(10) 0.09848(11) 0.0548(4) Uani d . 1 1 . .
    H H1A 0.2555 0.1542 0.0861 0.066 Uiso calc R 1 1 . .
    H H1B 0.2240 0.0706 0.0380 0.066 Uiso calc R 1 1 . .
    C C2 0.34391(14) 0.05856(9) 0.15621(10) 0.0447(4) Uani d . 1 1 . .
    H H2 0.3567 0.0056 0.1276 0.054 Uiso calc R 1 1 . .
    C C3 0.29234(12) 0.04354(8) 0.25405(9) 0.0358(3) Uani d . 1 1 . .
    H H3 0.2970 0.0936 0.2911 0.043 Uiso calc R 1 1 . .
    C C4 0.16007(13) 0.02549(8) 0.22597(10) 0.0407(3) Uani d . 1 1 . .
    C C5 0.08158(14) 0.03292(9) 0.31428(12) 0.0487(4) Uani d . 1 1 . .
    C C6 0.02699(14) -0.04693(10) 0.32978(14) 0.0580(5) Uani d . 1 1 . .
    C C7 -0.04217(18) -0.07611(14) 0.39953(19) 0.0829(7) Uani d . 1 1 . .
    H H7 -0.0639 -0.0439 0.4499 0.100 Uiso calc R 1 1 . .
    C C8 -0.0792(2) -0.15770(18) 0.3916(3) 0.1069(10) Uani d . 1 1 . .
    H H8 -0.1244 -0.1792 0.4391 0.128 Uiso calc R 1 1 . .
    C C9 -0.0513(2) -0.20604(16) 0.3171(3) 0.1046(10) Uani d . 1 1 . .
    H H9 -0.0800 -0.2585 0.3142 0.126 Uiso calc R 1 1 . .
    C C10 0.02022(18) -0.17780(11) 0.24486(19) 0.0766(6) Uani d . 1 1 . .
    C C11 0.05975(15) -0.09741(10) 0.25487(14) 0.0569(5) Uani d . 1 1 . .
    C C12 0.13465(14) -0.06061(9) 0.19125(12) 0.0488(4) Uani d . 1 1 . .
    C C13 0.16914(19) -0.10407(10) 0.11489(14) 0.0652(5) Uani d . 1 1 . .
    H H13 0.2189 -0.0812 0.0714 0.078 Uiso calc R 1 1 . .
    C C14 0.1285(2) -0.18403(12) 0.10263(18) 0.0841(7) Uani d . 1 1 . .
    H H14 0.1515 -0.2128 0.0498 0.101 Uiso calc R 1 1 . .
    C C15 0.0580(2) -0.22028(12) 0.1642(2) 0.0908(8) Uani d . 1 1 . .
    H H15 0.0340 -0.2733 0.1538 0.109 Uiso calc R 1 1 . .
    C C16 0.02011(19) 0.08788(12) 0.10598(16) 0.0748(6) Uani d . 1 1 . .
    H H16A 0.0151 0.0405 0.0667 0.112 Uiso calc R 1 1 . .
    H H16B 0.0105 0.1349 0.0665 0.112 Uiso calc R 1 1 . .
    H H16C -0.0415 0.0865 0.1508 0.112 Uiso calc R 1 1 . .
    C C17 0.35059(13) -0.02308(8) 0.31245(10) 0.0392(3) Uani d . 1 1 . .
    C C18 0.33202(13) -0.02667(8) 0.41733(10) 0.0402(3) Uani d . 1 1 . .
    C C19 0.29524(16) -0.09961(10) 0.45511(13) 0.0562(4) Uani d . 1 1 . .
    H H19 0.2801 -0.1431 0.4146 0.067 Uiso calc R 1 1 . .
    C C20 0.28089(18) -0.10834(12) 0.55164(15) 0.0695(5) Uani d . 1 1 . .
    H H20 0.2542 -0.1569 0.5757 0.083 Uiso calc R 1 1 . .
    C C21 0.30611(18) -0.04520(13) 0.61134(13) 0.0671(5) Uani d . 1 1 . .
    H H21 0.2985 -0.0515 0.6766 0.081 Uiso calc R 1 1 . .
    C C22 0.34253(16) 0.02753(11) 0.57657(12) 0.0561(4) Uani d . 1 1 . .
    H H22 0.3598 0.0699 0.6183 0.067 Uiso calc R 1 1 . .
    C C23 0.35360(13) 0.03799(9) 0.47915(10) 0.0413(3) Uani d . 1 1 . .
    C C24 0.41564(17) 0.17608(10) 0.50022(12) 0.0553(4) Uani d . 1 1 . .
    H H24A 0.4800 0.1637 0.5465 0.066 Uiso calc R 1 1 . .
    H H24B 0.3459 0.1909 0.5341 0.066 Uiso calc R 1 1 . .
    C C25 0.45091(18) 0.24358(11) 0.43577(13) 0.0621(5) Uani d . 1 1 . .
    H H25A 0.5106 0.2239 0.3941 0.075 Uiso calc R 1 1 . .
    H H25B 0.4868 0.2863 0.4745 0.075 Uiso calc R 1 1 . .
    C C26 0.34744(18) 0.27817(11) 0.37493(13) 0.0642(5) Uani d . 1 1 . .
    H H26A 0.2802 0.2419 0.3776 0.077 Uiso calc R 1 1 . .
    H H26B 0.3244 0.3291 0.4023 0.077 Uiso calc R 1 1 . .
    C C27 0.37315(18) 0.29175(9) 0.27161(13) 0.0589(5) Uani d . 1 1 . .
    H H27A 0.3124 0.3262 0.2417 0.071 Uiso calc R 1 1 . .
    H H27B 0.4495 0.3184 0.2676 0.071 Uiso calc R 1 1 . .
    C C28 0.47683(15) 0.18063(9) 0.19420(11) 0.0476(4) Uani d . 1 1 . .
    C C29 0.58811(16) 0.21697(11) 0.19675(13) 0.0592(5) Uani d . 1 1 . .
    H H29 0.5977 0.2688 0.2210 0.071 Uiso calc R 1 1 . .
    C C30 0.68444(17) 0.17641(13) 0.16345(14) 0.0694(5) Uani d . 1 1 . .
    H H30 0.7587 0.2011 0.1655 0.083 Uiso calc R 1 1 . .
    C C31 0.67185(18) 0.10011(14) 0.12739(14) 0.0694(5) Uani d . 1 1 . .
    H H31 0.7370 0.0731 0.1046 0.083 Uiso calc R 1 1 . .
    C C32 0.56117(17) 0.06348(12) 0.12523(12) 0.0591(5) Uani d . 1 1 . .
    H H32 0.5531 0.0116 0.1009 0.071 Uiso calc R 1 1 . .
    C C33 0.46186(15) 0.10206(10) 0.15840(10) 0.0468(4) Uani d . 1 1 . .
    N N1 0.13583(12) 0.09043(7) 0.15743(9) 0.0472(3) Uani d . 1 1 . .
    O O1 0.07071(12) 0.09415(7) 0.35944(9) 0.0664(4) Uani d . 1 1 . .
    O O2 0.40539(11) -0.07668(7) 0.27515(8) 0.0599(3) Uani d . 1 1 . .
    O O3 0.39011(10) 0.10797(6) 0.43954(7) 0.0497(3) Uani d . 1 1 . .
    O O4 0.37498(10) 0.21578(7) 0.22268(8) 0.0569(3) Uani d . 1 1 . .
loop_
    _atom_site_aniso_label
    _atom_site_aniso_U_11
    _atom_site_aniso_U_22
    _atom_site_aniso_U_33
    _atom_site_aniso_U_12
    _atom_site_aniso_U_13
    _atom_site_aniso_U_23
    C1 0.0767(12) 0.0497(9) 0.0371(8) 0.0005(8) -0.0065(8) 0.0038(7)
    C2 0.0589(10) 0.0389(8) 0.0367(7) 0.0005(7) 0.0053(7) -0.0021(6)
    C3 0.0430(8) 0.0286(7) 0.0356(7) -0.0007(5) 0.0004(6) -0.0025(5)
    C4 0.0445(8) 0.0300(7) 0.0467(8) 0.0009(6) -0.0044(6) -0.0016(6)
    C5 0.0404(8) 0.0408(8) 0.0647(10) 0.0051(6) 0.0028(7) 0.0039(8)
    C6 0.0360(8) 0.0512(10) 0.0865(13) -0.0024(7) -0.0001(8) 0.0147(9)
    C7 0.0502(11) 0.0831(15) 0.1170(18) -0.0046(10) 0.0184(11) 0.0275(13)
    C8 0.0591(14) 0.0902(19) 0.172(3) -0.0192(13) 0.0140(16) 0.057(2)
    C9 0.0675(15) 0.0611(15) 0.183(3) -0.0210(12) -0.0202(17) 0.0360(17)
    C10 0.0598(12) 0.0417(10) 0.1246(19) -0.0126(9) -0.0300(12) 0.0176(12)
    C11 0.0439(9) 0.0383(9) 0.0863(13) -0.0032(7) -0.0180(9) 0.0071(8)
    C12 0.0512(9) 0.0337(8) 0.0596(10) -0.0002(7) -0.0158(7) -0.0022(7)
    C13 0.0867(14) 0.0409(9) 0.0656(11) 0.0041(9) -0.0182(10) -0.0117(8)
    C14 0.1166(19) 0.0401(11) 0.0908(15) 0.0066(11) -0.0411(14) -0.0164(11)
    C15 0.1038(18) 0.0339(10) 0.128(2) -0.0062(11) -0.0552(16) -0.0039(13)
    C16 0.0739(13) 0.0638(12) 0.0828(14) 0.0077(10) -0.0346(11) -0.0002(10)
    C17 0.0404(8) 0.0318(7) 0.0451(8) -0.0005(6) -0.0007(6) -0.0023(6)
    C18 0.0384(8) 0.0376(8) 0.0442(8) 0.0039(6) -0.0023(6) 0.0070(6)
    C19 0.0613(11) 0.0435(9) 0.0634(11) -0.0025(8) -0.0003(8) 0.0111(8)
    C20 0.0752(13) 0.0629(12) 0.0709(13) -0.0046(10) 0.0097(10) 0.0294(10)
    C21 0.0765(13) 0.0773(13) 0.0482(10) 0.0074(10) 0.0096(9) 0.0210(10)
    C22 0.0633(11) 0.0628(11) 0.0420(9) 0.0085(8) 0.0010(8) 0.0034(8)
    C23 0.0405(8) 0.0422(8) 0.0410(8) 0.0047(6) -0.0005(6) 0.0050(6)
    C24 0.0724(11) 0.0472(9) 0.0457(9) -0.0012(8) -0.0037(8) -0.0094(7)
    C25 0.0727(12) 0.0509(10) 0.0621(11) -0.0082(9) -0.0020(9) -0.0078(8)
    C26 0.0783(13) 0.0507(10) 0.0644(11) 0.0104(9) 0.0099(10) -0.0038(8)
    C27 0.0776(12) 0.0345(8) 0.0648(11) -0.0015(8) 0.0075(9) 0.0031(8)
    C28 0.0563(10) 0.0461(9) 0.0410(8) -0.0045(7) 0.0083(7) 0.0086(7)
    C29 0.0634(11) 0.0561(10) 0.0585(10) -0.0112(9) 0.0089(8) 0.0099(8)
    C30 0.0549(11) 0.0847(15) 0.0694(12) -0.0108(10) 0.0103(9) 0.0195(11)
    C31 0.0581(12) 0.0888(15) 0.0631(11) 0.0089(10) 0.0203(9) 0.0109(11)
    C32 0.0668(12) 0.0640(11) 0.0477(9) 0.0056(9) 0.0145(8) 0.0003(8)
    C33 0.0557(9) 0.0500(9) 0.0356(7) -0.0009(7) 0.0103(7) 0.0051(6)
    N1 0.0544(8) 0.0381(7) 0.0474(7) 0.0035(6) -0.0124(6) 0.0029(5)
    O1 0.0762(9) 0.0486(7) 0.0767(8) 0.0104(6) 0.0253(7) -0.0038(6)
    O2 0.0757(8) 0.0466(7) 0.0571(7) 0.0223(6) 0.0017(6) -0.0050(5)
    O3 0.0681(7) 0.0412(6) 0.0393(5) -0.0081(5) -0.0009(5) -0.0042(4)
    O4 0.0603(7) 0.0441(6) 0.0676(7) -0.0071(5) 0.0152(6) -0.0077(5)
_geom_special_details
;
All e.s.d.'s (except the e.s.d. in the dihedral angle between two l.s. planes)
are estimated using the full covariance matrix. The cell e.s.d.'s are taken
into account individually in the estimation of e.s.d.'s in distances, angles
and torsion angles; correlations between e.s.d.'s in cell parameters are only
used when they are defined by crystal symmetry. An approximate (isotropic)
treatment of cell e.s.d.'s is used for estimating e.s.d.'s involving l.s.
planes.
;
loop_
    _geom_bond_atom_site_label_1
    _geom_bond_atom_site_label_2
    _geom_bond_site_symmetry_2
    _geom_bond_distance
    _geom_bond_publ_flag
    C1 N1 . 1.462(2) ?
    C1 C2 . 1.545(2) ?
    C1 H1A . 0.9700 ?
    C1 H1B . 0.9700 ?
    C2 C33 . 1.510(2) ?
    C2 C3 . 1.5386(19) ?
    C2 H2 . 0.9800 ?
    C3 C17 . 1.5067(19) ?
    C3 C4 . 1.548(2) ?
    C3 H3 . 0.9800 ?
    C4 N1 . 1.4616(18) ?
    C4 C12 . 1.533(2) ?
    C4 C5 . 1.564(2) ?
    C5 O1 . 1.2079(19) ?
    C5 C6 . 1.482(2) ?
    C6 C7 . 1.370(3) ?
    C6 C11 . 1.409(3) ?
    C7 C8 . 1.420(4) ?
    C7 H7 . 0.9300 ?
    C8 C9 . 1.368(4) ?
    C8 H8 . 0.9300 ?
    C9 C10 . 1.407(4) ?
    C9 H9 . 0.9300 ?
    C10 C11 . 1.412(2) ?
    C10 C15 . 1.418(4) ?
    C11 C12 . 1.399(2) ?
    C12 C13 . 1.365(2) ?
    C13 C14 . 1.412(3) ?
    C13 H13 . 0.9300 ?
    C14 C15 . 1.345(4) ?
    C14 H14 . 0.9300 ?
    C15 H15 . 0.9300 ?
    C16 N1 . 1.456(2) ?
    C16 H16A . 0.9600 ?
    C16 H16B . 0.9600 ?
    C16 H16C . 0.9600 ?
    C17 O2 . 1.2165(17) ?
    C17 C18 . 1.499(2) ?
    C18 C19 . 1.394(2) ?
    C18 C23 . 1.394(2) ?
    C19 C20 . 1.381(3) ?
    C19 H19 . 0.9300 ?
    C20 C21 . 1.363(3) ?
    C20 H20 . 0.9300 ?
    C21 C22 . 1.373(3) ?
    C21 H21 . 0.9300 ?
    C22 C23 . 1.390(2) ?
    C22 H22 . 0.9300 ?
    C23 O3 . 1.3609(17) ?
    C24 O3 . 1.4360(18) ?
    C24 C25 . 1.507(2) ?
    C24 H24A . 0.9700 ?
    C24 H24B . 0.9700 ?
    C25 C26 . 1.520(3) ?
    C25 H25A . 0.9700 ?
    C25 H25B . 0.9700 ?
    C26 C27 . 1.510(3) ?
    C26 H26A . 0.9700 ?
    C26 H26B . 0.9700 ?
    C27 O4 . 1.4372(19) ?
    C27 H27A . 0.9700 ?
    C27 H27B . 0.9700 ?
    C28 O4 . 1.3640(19) ?
    C28 C29 . 1.388(2) ?
    C28 C33 . 1.405(2) ?
    C29 C30 . 1.378(3) ?
    C29 H29 . 0.9300 ?
    C30 C31 . 1.369(3) ?
    C30 H30 . 0.9300 ?
    C31 C32 . 1.385(3) ?
    C31 H31 . 0.9300 ?
    C32 C33 . 1.389(2) ?
    C32 H32 . 0.9300 ?
loop_
    _geom_angle_atom_site_label_1
    _geom_angle_atom_site_label_2
    _geom_angle_atom_site_label_3
    _geom_angle_site_symmetry_1
    _geom_angle_site_symmetry_3
    _geom_angle
    _geom_angle_publ_flag
    N1 C1 C2 . . 105.89(12) ?
    N1 C1 H1A . . 110.6 ?
    C2 C1 H1A . . 110.6 ?
    N1 C1 H1B . . 110.6 ?
    C2 C1 H1B . . 110.6 ?
    H1A C1 H1B . . 108.7 ?
    C33 C2 C3 . . 115.53(12) ?
    C33 C2 C1 . . 117.14(13) ?
    C3 C2 C1 . . 102.89(12) ?
    C33 C2 H2 . . 106.9 ?
    C3 C2 H2 . . 106.9 ?
    C1 C2 H2 . . 106.9 ?
    C17 C3 C2 . . 115.55(12) ?
    C17 C3 C4 . . 112.42(11) ?
    C2 C3 C4 . . 101.87(11) ?
    C17 C3 H3 . . 108.9 ?
    C2 C3 H3 . . 108.9 ?
    C4 C3 H3 . . 108.9 ?
    N1 C4 C12 . . 116.98(12) ?
    N1 C4 C3 . . 99.72(11) ?
    C12 C4 C3 . . 114.99(12) ?
    N1 C4 C5 . . 111.72(12) ?
    C12 C4 C5 . . 102.82(12) ?
    C3 C4 C5 . . 110.94(12) ?
    O1 C5 C6 . . 128.49(16) ?
    O1 C5 C4 . . 124.00(14) ?
    C6 C5 C4 . . 107.52(13) ?
    C7 C6 C11 . . 120.19(18) ?
    C7 C6 C5 . . 132.5(2) ?
    C11 C6 C5 . . 107.26(15) ?
    C6 C7 C8 . . 117.2(3) ?
    C6 C7 H7 . . 121.4 ?
    C8 C7 H7 . . 121.4 ?
    C9 C8 C7 . . 122.8(2) ?
    C9 C8 H8 . . 118.6 ?
    C7 C8 H8 . . 118.6 ?
    C8 C9 C10 . . 121.2(2) ?
    C8 C9 H9 . . 119.4 ?
    C10 C9 H9 . . 119.4 ?
    C9 C10 C11 . . 115.6(2) ?
    C9 C10 C15 . . 128.0(2) ?
    C11 C10 C15 . . 116.4(2) ?
    C12 C11 C6 . . 113.94(14) ?
    C12 C11 C10 . . 123.1(2) ?
    C6 C11 C10 . . 122.95(19) ?
    C13 C12 C11 . . 118.37(16) ?
    C13 C12 C4 . . 133.39(16) ?
    C11 C12 C4 . . 108.24(14) ?
    C12 C13 C14 . . 119.3(2) ?
    C12 C13 H13 . . 120.3 ?
    C14 C13 H13 . . 120.3 ?
    C15 C14 C13 . . 122.7(2) ?
    C15 C14 H14 . . 118.6 ?
    C13 C14 H14 . . 118.6 ?
    C14 C15 C10 . . 120.09(19) ?
    C14 C15 H15 . . 120.0 ?
    C10 C15 H15 . . 120.0 ?
    N1 C16 H16A . . 109.5 ?
    N1 C16 H16B . . 109.5 ?
    H16A C16 H16B . . 109.5 ?
    N1 C16 H16C . . 109.5 ?
    H16A C16 H16C . . 109.5 ?
    H16B C16 H16C . . 109.5 ?
    O2 C17 C18 . . 119.55(13) ?
    O2 C17 C3 . . 121.26(13) ?
    C18 C17 C3 . . 119.01(12) ?
    C19 C18 C23 . . 118.57(14) ?
    C19 C18 C17 . . 117.88(14) ?
    C23 C18 C17 . . 123.51(13) ?
    C20 C19 C18 . . 121.12(17) ?
    C20 C19 H19 . . 119.4 ?
    C18 C19 H19 . . 119.4 ?
    C21 C20 C19 . . 119.44(17) ?
    C21 C20 H20 . . 120.3 ?
    C19 C20 H20 . . 120.3 ?
    C20 C21 C22 . . 120.97(17) ?
    C20 C21 H21 . . 119.5 ?
    C22 C21 H21 . . 119.5 ?
    C21 C22 C23 . . 120.21(17) ?
    C21 C22 H22 . . 119.9 ?
    C23 C22 H22 . . 119.9 ?
    O3 C23 C22 . . 123.56(14) ?
    O3 C23 C18 . . 116.75(12) ?
    C22 C23 C18 . . 119.62(14) ?
    O3 C24 C25 . . 106.31(13) ?
    O3 C24 H24A . . 110.5 ?
    C25 C24 H24A . . 110.5 ?
    O3 C24 H24B . . 110.5 ?
    C25 C24 H24B . . 110.5 ?
    H24A C24 H24B . . 108.7 ?
    C24 C25 C26 . . 113.63(16) ?
    C24 C25 H25A . . 108.8 ?
    C26 C25 H25A . . 108.8 ?
    C24 C25 H25B . . 108.8 ?
    C26 C25 H25B . . 108.8 ?
    H25A C25 H25B . . 107.7 ?
    C27 C26 C25 . . 114.63(16) ?
    C27 C26 H26A . . 108.6 ?
    C25 C26 H26A . . 108.6 ?
    C27 C26 H26B . . 108.6 ?
    C25 C26 H26B . . 108.6 ?
    H26A C26 H26B . . 107.6 ?
    O4 C27 C26 . . 109.63(13) ?
    O4 C27 H27A . . 109.7 ?
    C26 C27 H27A . . 109.7 ?
    O4 C27 H27B . . 109.7 ?
    C26 C27 H27B . . 109.7 ?
    H27A C27 H27B . . 108.2 ?
    O4 C28 C29 . . 125.17(15) ?
    O4 C28 C33 . . 114.55(14) ?
    C29 C28 C33 . . 120.27(16) ?
    C30 C29 C28 . . 120.15(18) ?
    C30 C29 H29 . . 119.9 ?
    C28 C29 H29 . . 119.9 ?
    C31 C30 C29 . . 120.66(18) ?
    C31 C30 H30 . . 119.7 ?
    C29 C30 H30 . . 119.7 ?
    C30 C31 C32 . . 119.37(18) ?
    C30 C31 H31 . . 120.3 ?
    C32 C31 H31 . . 120.3 ?
    C31 C32 C33 . . 121.86(18) ?
    C31 C32 H32 . . 119.1 ?
    C33 C32 H32 . . 119.1 ?
    C32 C33 C28 . . 117.69(16) ?
    C32 C33 C2 . . 119.58(15) ?
    C28 C33 C2 . . 122.73(14) ?
    C16 N1 C4 . . 115.89(14) ?
    C16 N1 C1 . . 115.79(15) ?
    C4 N1 C1 . . 108.04(12) ?
    C23 O3 C24 . . 119.06(12) ?
    C28 O4 C27 . . 123.29(13) ?
loop_
    _geom_torsion_atom_site_label_1
    _geom_torsion_atom_site_label_2
    _geom_torsion_atom_site_label_3
    _geom_torsion_atom_site_label_4
    _geom_torsion_site_symmetry_1
    _geom_torsion_site_symmetry_2
    _geom_torsion_site_symmetry_3
    _geom_torsion_site_symmetry_4
    _geom_torsion
    _geom_torsion_publ_flag
    N1 C1 C2 C33 . . . . -136.90(13) ?
    N1 C1 C2 C3 . . . . -9.01(15) ?
    C33 C2 C3 C17 . . . . -75.61(16) ?
    C1 C2 C3 C17 . . . . 155.49(12) ?
    C33 C2 C3 C4 . . . . 162.22(12) ?
    C1 C2 C3 C4 . . . . 33.32(14) ?
    C17 C3 C4 N1 . . . . -169.82(11) ?
    C2 C3 C4 N1 . . . . -45.52(13) ?
    C17 C3 C4 C12 . . . . -43.82(17) ?
    C2 C3 C4 C12 . . . . 80.48(14) ?
    C17 C3 C4 C5 . . . . 72.31(14) ?
    C2 C3 C4 C5 . . . . -163.39(11) ?
    N1 C4 C5 O1 . . . . -49.2(2) ?
    C12 C4 C5 O1 . . . . -175.47(16) ?
    C3 C4 C5 O1 . . . . 61.1(2) ?
    N1 C4 C5 C6 . . . . 130.97(13) ?
    C12 C4 C5 C6 . . . . 4.71(15) ?
    C3 C4 C5 C6 . . . . -118.73(13) ?
    O1 C5 C6 C7 . . . . -4.9(3) ?
    C4 C5 C6 C7 . . . . 175.0(2) ?
    O1 C5 C6 C11 . . . . 175.99(17) ?
    C4 C5 C6 C11 . . . . -4.20(17) ?
    C11 C6 C7 C8 . . . . -0.7(3) ?
    C5 C6 C7 C8 . . . . -179.8(2) ?
    C6 C7 C8 C9 . . . . -1.7(4) ?
    C7 C8 C9 C10 . . . . 2.2(4) ?
    C8 C9 C10 C11 . . . . -0.1(3) ?
    C8 C9 C10 C15 . . . . 179.2(2) ?
    C7 C6 C11 C12 . . . . -177.33(17) ?
    C5 C6 C11 C12 . . . . 1.9(2) ?
    C7 C6 C11 C10 . . . . 2.8(3) ?
    C5 C6 C11 C10 . . . . -177.89(16) ?
    C9 C10 C11 C12 . . . . 177.83(18) ?
    C15 C10 C11 C12 . . . . -1.6(3) ?
    C9 C10 C11 C6 . . . . -2.3(3) ?
    C15 C10 C11 C6 . . . . 178.22(17) ?
    C6 C11 C12 C13 . . . . -178.50(15) ?
    C10 C11 C12 C13 . . . . 1.3(3) ?
    C6 C11 C12 C4 . . . . 1.21(19) ?
    C10 C11 C12 C4 . . . . -178.95(15) ?
    N1 C4 C12 C13 . . . . 53.2(2) ?
    C3 C4 C12 C13 . . . . -63.3(2) ?
    C5 C4 C12 C13 . . . . 176.04(18) ?
    N1 C4 C12 C11 . . . . -126.41(15) ?
    C3 C4 C12 C11 . . . . 117.08(14) ?
    C5 C4 C12 C11 . . . . -3.61(15) ?
    C11 C12 C13 C14 . . . . 0.0(3) ?
    C4 C12 C13 C14 . . . . -179.62(17) ?
    C12 C13 C14 C15 . . . . -1.0(3) ?
    C13 C14 C15 C10 . . . . 0.7(3) ?
    C9 C10 C15 C14 . . . . -178.8(2) ?
    C11 C10 C15 C14 . . . . 0.5(3) ?
    C2 C3 C17 O2 . . . . -22.5(2) ?
    C4 C3 C17 O2 . . . . 93.80(17) ?
    C2 C3 C17 C18 . . . . 162.43(12) ?
    C4 C3 C17 C18 . . . . -81.22(15) ?
    O2 C17 C18 C19 . . . . -45.8(2) ?
    C3 C17 C18 C19 . . . . 129.27(15) ?
    O2 C17 C18 C23 . . . . 131.81(16) ?
    C3 C17 C18 C23 . . . . -53.1(2) ?
    C23 C18 C19 C20 . . . . -0.4(2) ?
    C17 C18 C19 C20 . . . . 177.41(16) ?
    C18 C19 C20 C21 . . . . -1.7(3) ?
    C19 C20 C21 C22 . . . . 1.7(3) ?
    C20 C21 C22 C23 . . . . 0.4(3) ?
    C21 C22 C23 O3 . . . . -179.41(15) ?
    C21 C22 C23 C18 . . . . -2.5(2) ?
    C19 C18 C23 O3 . . . . 179.58(13) ?
    C17 C18 C23 O3 . . . . 1.9(2) ?
    C19 C18 C23 C22 . . . . 2.5(2) ?
    C17 C18 C23 C22 . . . . -175.18(14) ?
    O3 C24 C25 C26 . . . . 71.99(18) ?
    C24 C25 C26 C27 . . . . -135.12(16) ?
    C25 C26 C27 O4 . . . . 74.2(2) ?
    O4 C28 C29 C30 . . . . -178.10(15) ?
    C33 C28 C29 C30 . . . . 0.5(3) ?
    C28 C29 C30 C31 . . . . 0.1(3) ?
    C29 C30 C31 C32 . . . . -0.5(3) ?
    C30 C31 C32 C33 . . . . 0.2(3) ?
    C31 C32 C33 C28 . . . . 0.4(2) ?
    C31 C32 C33 C2 . . . . -178.72(16) ?
    O4 C28 C33 C32 . . . . 178.01(14) ?
    C29 C28 C33 C32 . . . . -0.8(2) ?
    O4 C28 C33 C2 . . . . -2.9(2) ?
    C29 C28 C33 C2 . . . . 178.32(15) ?
    C3 C2 C33 C32 . . . . 117.19(16) ?
    C1 C2 C33 C32 . . . . -121.30(16) ?
    C3 C2 C33 C28 . . . . -61.87(19) ?
    C1 C2 C33 C28 . . . . 59.65(19) ?
    C12 C4 N1 C16 . . . . 48.6(2) ?
    C3 C4 N1 C16 . . . . 173.22(14) ?
    C5 C4 N1 C16 . . . . -69.49(17) ?
    C12 C4 N1 C1 . . . . -83.20(16) ?
    C3 C4 N1 C1 . . . . 41.42(14) ?
    C5 C4 N1 C1 . . . . 158.71(12) ?
    C2 C1 N1 C16 . . . . -152.69(14) ?
    C2 C1 N1 C4 . . . . -20.84(16) ?
    C22 C23 O3 C24 . . . . -1.9(2) ?
    C18 C23 O3 C24 . . . . -178.90(14) ?
    C25 C24 O3 C23 . . . . -178.90(14) ?
    C29 C28 O4 C27 . . . . -8.9(2) ?
    C33 C28 O4 C27 . . . . 172.38(13) ?
    C26 C27 O4 C28 . . . . -107.64(17) ?
loop_
    _geom_hbond_atom_site_label_D
    _geom_hbond_atom_site_label_H
    _geom_hbond_atom_site_label_A
    _geom_hbond_site_symmetry_A
    _geom_hbond_distance_DH
    _geom_hbond_distance_HA
    _geom_hbond_distance_DA
    _geom_hbond_angle_DHA
    C9 H9 N1 2_545 0.93 2.62 3.535(3) 167.4
    C15 H15 O1 2_545 0.93 2.50 3.414(2) 167.8
    C27 H27B O2 2_655 0.97 2.48 3.403(2) 158.3
    C29 H29 O2 2_655 0.93 2.57 3.450(2) 158.7
