# Supplementary material for: 4′-Methyl-14′,19′-dioxa-4′-aza­spiro­[acenaphthyl­ene-1,5′-tetra­cyclo­[18.4.0.02,6.08,13]tetra­cosa­ne]-1′(24′),8′,10′,12′,20′,22′-hexa­ene-2,7′(1H)-dione
Source: Acta Crystallogr Sect E Struct Rep Online. 2012 Nov 14;68(Pt 12):o3345. doi: 10.1107/S1600536812046144 (PMC3588946; doi:10.1107/S1600536812046144)
Supplement: Supplementary file 2 [file e-68-o3345-Isup2.hkl]

#
# h,k,l, Fc-squared, Fo-squared, sigma(Fo-squared) and status flag
#
data_I
_shelx_title ' PRU264_0m in P2(1)/c'
_shelx_refln_list_code          4
_shelx_F_calc_maximum      242.27
_exptl_crystal_F_000      1064.00
_reflns_d_resolution_high  0.7505
 
loop_
 _symmetry_equiv_pos_as_xyz
 'x, y, z'
 '-x, y+1/2, -z+1/2'
 '-x, -y, -z'
 'x, -y-1/2, z-1/2'
 
_cell_length_a    11.2478
_cell_length_b    16.6087
_cell_length_c    14.0374
_cell_angle_alpha  90.000
_cell_angle_beta   92.965
_cell_angle_gamma  90.000
 
_shelx_F_squared_multiplier     1.000
 
loop_
 _refln_index_h
 _refln_index_k
 _refln_index_l
 _refln_F_squared_calc
 _refln_F_squared_meas
 _refln_F_squared_sigma
 _refln_observed_status
   1   0   0     2340.50     2241.43     34.74 o
   2   0   0     5361.47     5459.75     89.56 o
   3   0   0    42789.61    44826.09   2343.85 o
   4   0   0     8990.46     8827.18    286.64 o
   5   0   0      537.81      595.61     24.53 o
   6   0   0      426.93      430.74     11.86 o
   7   0   0       72.12       72.14      3.44 o
   8   0   0      289.11      315.31      8.95 o
   9   0   0       74.21       53.55      7.37 o
  10   0   0      436.73      427.82     18.65 o
  11   0   0       37.70       31.43      6.21 o
  12   0   0        0.05        2.33      4.66 o
  13   0   0        2.52        5.82      5.43 o
  14   0   0       12.74        8.54      5.82 o
   1   1   0     1054.61     1126.77     16.50 o
   2   1   0     4007.99     3722.77     47.37 o
   3   1   0     7515.64     7549.06     87.17 o
   4   1   0      166.07      151.64      3.13 o
   5   1   0       22.62       23.10      1.34 o
   6   1   0      798.72      716.15     13.33 o
   7   1   0      100.74      125.46      3.39 o
   8   1   0      736.85      759.38     14.95 o
   9   1   0      384.06      340.23     12.24 o
  10   1   0      370.91      374.19     12.22 o
  11   1   0        0.02       -1.76      2.22 o
  12   1   0        0.22       -2.25      2.76 o
  13   1   0       13.55       12.39      3.47 o
  14   1   0        1.97        4.15      3.50 o
   0   2   0     9830.31    10072.49    118.45 o
   1   2   0     2100.30     1990.14     18.59 o
   2   2   0     7229.99     7171.61     83.97 o
   3   2   0     2659.87     2721.61     76.85 o
   4   2   0      307.93      346.97      9.35 o
   5   2   0      805.09      892.14     16.21 o
   6   2   0     1147.03     1284.10     22.76 o
   7   2   0       39.59       36.21      2.21 o
   8   2   0      125.88      131.50      4.45 o
   9   2   0       91.72       77.05      9.70 o
  10   2   0      124.72      126.74      7.83 o
  11   2   0        0.09       -2.40      2.40 o
  12   2   0       30.72       28.08      3.73 o
  13   2   0       13.68        9.49      3.41 o
  14   2   0       18.41       22.47      5.47 o
   1   3   0     1159.56     1109.70     11.31 o
   2   3   0     9816.04     9982.47     91.34 o
   3   3   0      496.97      533.44      7.60 o
   4   3   0      150.48      134.45      2.76 o
   5   3   0      280.56      289.80      6.51 o
   6   3   0      301.11      279.85      6.56 o
   7   3   0      175.95      174.03      4.49 o
   8   3   0       50.43       54.49      4.20 o
   9   3   0       22.96       24.73      3.04 o
  10   3   0        3.03        2.92      4.44 o
  11   3   0        3.43       -0.06      2.64 o
  12   3   0        3.87        7.23      4.97 o
  13   3   0        6.52       14.05      4.75 o
  14   3   0        1.21       -4.45      4.45 o
   0   4   0      211.32      239.69      4.85 o
   1   4   0     3675.17     3505.20     32.42 o
   2   4   0       28.08       24.81      1.72 o
   3   4   0     1501.91     1569.18     17.84 o
   4   4   0     1995.71     2010.28     24.43 o
   5   4   0       67.94       75.72      2.24 o
   6   4   0      967.95      952.79     12.49 o
   7   4   0      444.54      449.01      8.11 o
   8   4   0        0.61       -0.45      1.25 o
   9   4   0      164.57      159.21      5.86 o
  10   4   0      162.00      176.94      6.47 o
  11   4   0       45.75       52.97      5.26 o
  12   4   0       17.17       24.88      5.03 o
  13   4   0       39.20       35.69      5.89 o
  14   4   0        8.09       11.28      5.22 o
   1   5   0     1041.90      993.02     13.11 o
   2   5   0       25.08       15.39      2.14 o
   3   5   0      772.82      850.30     12.44 o
   4   5   0     1531.46     1613.27     18.51 o
   5   5   0      872.46      926.95     12.18 o
   6   5   0       70.84       63.53      2.27 o
   7   5   0      107.18      118.78      3.47 o
   8   5   0       66.46       63.83      2.75 o
   9   5   0       94.73       80.03      4.40 o
  10   5   0      109.18      108.07      5.25 o
  11   5   0        3.90        3.12      4.12 o
  12   5   0       15.86       22.66      8.54 o
  13   5   0       21.54       35.20      9.70 o
  14   5   0       15.21       22.19      6.13 o
   0   6   0    15542.88    15287.65    220.31 o
   1   6   0       82.12       85.10      1.90 o
   2   6   0      375.95      392.99      6.05 o
   3   6   0      115.22      117.69      3.79 o
   4   6   0        5.41        4.25      0.93 o
   5   6   0      300.29      294.57      5.57 o
   6   6   0      655.42      713.25     10.07 o
   7   6   0      142.16      134.85      2.81 o
   8   6   0       13.24       16.20      2.07 o
   9   6   0      102.34      112.60      6.42 o
  10   6   0       48.18       47.47      7.99 o
  11   6   0       31.71       27.27      3.91 o
  12   6   0      117.08      104.44      6.00 o
  13   6   0        0.00       -3.72      3.72 o
  14   6   0        0.25       -5.82      5.82 o
   1   7   0      139.21      159.49      2.91 o
   2   7   0       43.78       33.07      1.80 o
   3   7   0      237.76      265.24      5.36 o
   4   7   0      175.83      191.08      4.49 o
   5   7   0       58.67       60.49      2.33 o
   6   7   0        0.08       -0.21      1.39 o
   7   7   0        0.20       -1.23      1.23 o
   8   7   0        0.35       -1.83      1.85 o
   9   7   0      384.07      393.45     10.12 o
  10   7   0      540.24      504.38     12.28 o
  11   7   0       84.03       80.13      5.25 o
  12   7   0        8.57        7.21      3.76 o
  13   7   0       13.79        8.98      4.18 o
  14   7   0        4.73        2.21      5.13 o
   0   8   0     6740.60     6945.05    171.14 o
   1   8   0      147.75      164.20      3.98 o
   2   8   0      928.47      954.20     13.06 o
   3   8   0      376.30      409.55      6.77 o
   4   8   0       41.25       33.76      1.98 o
   5   8   0       13.09        9.45      1.87 o
   6   8   0       12.57       15.21      2.10 o
   7   8   0       99.21      107.90      3.87 o
   8   8   0        8.37        3.36      2.39 o
   9   8   0        1.21        1.50      2.98 o
  10   8   0        0.88       -0.34      2.98 o
  11   8   0       85.08       90.13      8.44 o
  12   8   0       13.30       13.52      4.95 o
  13   8   0       11.23        8.03      4.30 o
   1   9   0      143.16      160.61      4.07 o
   2   9   0       38.85       50.75      2.57 o
   3   9   0        7.15        3.19      1.48 o
   4   9   0       77.51       83.81      2.99 o
   5   9   0       43.07       54.77      3.02 o
   6   9   0      241.18      245.62      5.91 o
   7   9   0       11.68       12.28      2.39 o
   8   9   0       31.51       20.18      2.63 o
   9   9   0      216.00      190.96      7.30 o
  10   9   0       25.16       33.21      4.31 o
  11   9   0       18.55       20.33      4.88 o
  12   9   0        0.69       -1.77      3.53 o
  13   9   0        0.17       -4.22      5.04 o
   0  10   0     3398.47     3449.96     59.44 o
   1  10   0       37.49       22.83      1.44 o
   2  10   0       52.90       54.66      2.57 o
   3  10   0        5.52        5.46      1.76 o
   4  10   0      144.17      121.36      4.26 o
   5  10   0      155.72      146.16      4.75 o
   6  10   0       83.16       91.10      3.92 o
   7  10   0       93.62       92.12      4.49 o
   8  10   0       19.76       20.53      3.14 o
   9  10   0      263.63      292.97     11.67 o
  10  10   0        3.62        4.58      3.46 o
  11  10   0       28.14       41.77      4.86 o
  12  10   0        6.23        6.69      5.92 o
  13  10   0       14.05        9.70      6.98 o
   1  11   0       95.27       85.82      2.27 o
   2  11   0       60.20       69.71      3.15 o
   3  11   0      568.50      513.82      9.74 o
   4  11   0      413.96      406.66      9.38 o
   5  11   0       35.80       37.80      3.10 o
   6  11   0       66.07       66.23      3.72 o
   7  11   0      231.19      228.09      6.27 o
   8  11   0       40.54       37.12      3.22 o
   9  11   0       25.57       28.40      4.18 o
  10  11   0       27.90       26.60      7.64 o
  11  11   0       11.34        5.11      3.69 o
  12  11   0        9.96       10.31      5.19 o
   0  12   0       42.01       37.29      2.95 o
   1  12   0      182.30      162.77      3.32 o
   2  12   0      366.50      371.44      7.17 o
   3  12   0      757.10      726.31     11.47 o
   4  12   0      337.09      298.07      7.13 o
   5  12   0        1.29       -0.45      2.37 o
   6  12   0       91.83       94.05      4.33 o
   7  12   0      156.88      147.86      5.31 o
   8  12   0       12.25        9.23      2.72 o
   9  12   0       16.94       11.32      3.82 o
  10  12   0        1.33       -2.55      3.47 o
  11  12   0       36.30       27.91      5.06 o
  12  12   0        3.30       -0.39      6.21 o
   1  13   0       30.47       23.19      2.65 o
   2  13   0      703.39      731.90     11.67 o
   3  13   0      426.26      422.44      8.99 o
   4  13   0      979.28      952.56     15.95 o
   5  13   0      705.55      711.24     12.95 o
   6  13   0      290.96      297.60     10.50 o
   7  13   0       20.00       14.76      2.90 o
   8  13   0       35.57       36.67      6.07 o
   9  13   0        0.62        3.71      3.43 o
  10  13   0       12.58       17.62      4.38 o
  11  13   0        1.76        0.00      5.43 o
  12  13   0       21.44       17.46      7.37 o
   0  14   0     1499.95     1457.65     36.42 o
   1  14   0        0.15       -0.29      2.16 o
   2  14   0       91.43      111.65      4.15 o
   3  14   0        1.43        4.60      2.40 o
   4  14   0       67.43       74.50      4.14 o
   5  14   0      350.51      346.55      8.33 o
   6  14   0      140.10      134.45      5.34 o
   7  14   0       14.67       17.75      3.21 o
   8  14   0       58.56       64.69      6.49 o
   9  14   0        4.71        6.13      3.86 o
  10  14   0        0.05       -2.83      3.78 o
  11  14   0       12.14        7.37      6.60 o
   1  15   0       33.57       26.23      4.31 o
   2  15   0      727.68      708.22     12.91 o
   3  15   0        1.10        2.99      2.57 o
   4  15   0       72.25       79.96      4.74 o
   5  15   0       47.11       53.68      4.09 o
   6  15   0        2.24        0.95      2.76 o
   7  15   0       15.57       11.53      3.23 o
   8  15   0       60.62       59.98      4.43 o
   9  15   0       67.56       65.84      5.95 o
  10  15   0       15.41       19.01      8.15 o
   0  16   0     1407.22     1418.28     36.80 o
   1  16   0       54.07       60.49      6.66 o
   2  16   0       27.64       26.91      5.22 o
   3  16   0      390.29      394.48      9.23 o
   4  16   0      110.20      109.37      6.40 o
   5  16   0        4.22       -1.46      2.51 o
   6  16   0        2.04        2.65      2.95 o
   7  16   0      171.88      181.97      6.70 o
   8  16   0        8.82        6.65      4.40 o
   9  16   0       40.86       35.25      6.62 o
  10  16   0       11.12        4.66      6.21 o
   1  17   0       84.63       92.77      8.42 o
   2  17   0      224.24      212.72      9.93 o
   3  17   0       54.91       69.39      6.55 o
   4  17   0        2.72       -1.39      3.74 o
   5  17   0       81.26       87.34      6.02 o
   6  17   0        9.99        8.36      3.31 o
   7  17   0      107.99      117.11      8.00 o
   8  17   0       40.68       42.69      5.05 o
   9  17   0       10.20       11.64      6.98 o
   0  18   0       24.07       37.63      9.70 o
   1  18   0       31.54       34.00      5.88 o
   2  18   0        0.39       -2.84      6.98 o
   3  18   0        9.89        9.75      5.22 o
   4  18   0        8.03       10.44      5.41 o
   5  18   0        7.25       -0.84      3.95 o
   6  18   0        9.09       14.44      3.60 o
   7  18   0       13.00       13.68      4.04 o
   8  18   0        2.12       -6.75      9.50 o
   1  19   0       55.78       58.60      8.23 o
   2  19   0       55.53       55.93      6.78 o
   3  19   0       40.84       31.81      6.38 o
   4  19   0        0.31       -4.94      4.94 o
   5  19   0       17.73        4.77      5.62 o
   6  19   0       31.50       34.34      7.82 o
   7  19   0        1.20       -5.47      9.89 o
   0  20   0        1.26       -0.78      8.53 o
   1  20   0       11.87        2.36      8.15 o
   2  20   0       12.99        1.63      6.41 o
   3  20   0        6.16        1.80      9.18 o
   4  20   0       41.05       37.33      7.15 o
   5  20   0       22.18        9.86      7.24 o
   6  20   0       29.40       32.73     12.03 o
   1  21   0       11.10       12.69      8.34 o
   2  21   0       22.64       28.94      8.73 o
   3  21   0        6.78       -3.48      9.31 o
 -14   1   1        0.62       -2.72      5.43 o
 -13   1   1       13.56       21.78      8.92 o
 -12   1   1        7.85        8.32      3.42 o
 -11   1   1        7.07        9.72      3.26 o
 -10   1   1       90.04       79.96      5.62 o
  -9   1   1      689.57      650.87     11.72 o
  -8   1   1      436.70      455.54      8.61 o
  -7   1   1      540.45      606.44     10.49 o
  -6   1   1      418.43      383.25      7.04 o
  -5   1   1      134.21      114.97      5.66 o
  -4   1   1     1046.28     1119.51     16.93 o
  -3   1   1     1098.01     1077.81     16.05 o
  -2   1   1     4323.78     4255.15     70.60 o
  -1   1   1    23442.82    25291.73    558.38 o
   0   1   1     5336.80     5236.87     50.80 o
   1   1   1    10140.26    10674.03     93.78 o
   2   1   1     2726.80     2567.82     25.29 o
   3   1   1    35826.81    38712.24    419.40 o
   4   1   1      486.22      446.54      6.07 o
   5   1   1      992.40     1073.87     16.38 o
   6   1   1        3.46       11.54      1.06 o
   7   1   1      339.22      337.08      5.97 o
   8   1   1        0.03       -1.15      1.28 o
   9   1   1       18.28       18.87      3.94 o
  10   1   1        0.70       -2.21      2.21 o
  11   1   1        1.81        2.19      2.29 o
  12   1   1        1.68        0.90      2.58 o
  13   1   1       14.60       13.31      3.29 o
  14   1   1        5.81        3.22      3.36 o
 -14   2   1        2.10        3.49      5.82 o
 -13   2   1       44.31       47.01      5.62 o
 -12   2   1        2.04        2.33      3.29 o
 -11   2   1       18.52       20.44      3.91 o
 -10   2   1        2.97        4.46      3.02 o
  -9   2   1       13.23       16.87      3.70 o
  -8   2   1        7.54        5.21      1.69 o
  -7   2   1        0.40        1.49      1.31 o
  -6   2   1     1047.66     1072.17     16.83 o
  -5   2   1     1925.13     2040.29     30.07 o
  -4   2   1      102.66      126.05      3.00 o
  -3   2   1     8544.75     8451.76    118.98 o
  -2   2   1      418.34      470.76      8.47 o
  -1   2   1     6312.83     6249.41     63.77 o
   0   2   1     1845.02     1727.77     14.75 o
   1   2   1    10756.99    10808.74     94.49 o
   2   2   1     4024.57     4002.79     35.11 o
   3   2   1    13393.48    13830.41    132.83 o
   4   2   1      585.47      521.19      6.39 o
   5   2   1      492.24      528.47      7.16 o
   6   2   1      521.30      479.73      8.55 o
   7   2   1      140.57      136.44      5.06 o
   8   2   1        6.34        5.08      1.39 o
   9   2   1      399.42      415.54      8.85 o
  10   2   1       38.78       39.61      3.07 o
  11   2   1      132.38      116.22      8.18 o
  12   2   1       10.25        9.39      3.42 o
  13   2   1       29.06       36.51      3.96 o
  14   2   1        0.38        1.74      6.08 o
 -14   3   1        5.30       -1.16      5.82 o
 -13   3   1       12.03       11.64      5.82 o
 -12   3   1        0.80       -3.29      3.88 o
 -11   3   1       73.62       62.59      5.30 o
 -10   3   1      125.69      141.56     17.85 o
  -9   3   1      519.28      487.03     11.11 o
  -8   3   1        7.87        9.76      1.81 o
  -7   3   1      410.21      433.14     11.47 o
  -6   3   1     1488.96     1496.94     26.27 o
  -5   3   1      136.47      184.14      4.76 o
  -4   3   1     2984.53     2887.68     47.97 o
  -3   3   1     1152.66     1205.79     46.29 o
  -2   3   1      105.34       98.48      2.80 o
  -1   3   1     4593.71     4472.62     46.17 o
   0   3   1     3113.01     2806.31     22.89 o
   1   3   1     3633.99     3380.33     34.94 o
   2   3   1     2741.75     2500.05     23.40 o
   3   3   1     1740.87     1690.00     18.80 o
   4   3   1      566.52      606.51     10.57 o
   5   3   1     1893.08     1933.00     21.87 o
   6   3   1     1803.05     1769.17     21.85 o
   7   3   1       98.51      128.07      3.00 o
   8   3   1        0.35        1.50      0.98 o
   9   3   1       12.88        9.17      2.35 o
  10   3   1       32.00       30.87      2.96 o
  11   3   1      121.05      111.08      5.32 o
  12   3   1       11.62        4.23      2.61 o
  13   3   1        6.46        6.11      3.94 o
  14   3   1        0.34       -3.37      4.17 o
 -14   4   1       14.91       28.47      6.02 o
 -13   4   1        3.11        5.63      4.66 o
 -12   4   1       20.02       17.90      5.04 o
 -11   4   1       39.27       39.85      3.68 o
 -10   4   1      158.76      152.56      5.72 o
  -9   4   1      101.34       99.55      3.78 o
  -8   4   1      473.42      455.61     12.34 o
  -7   4   1        2.81        3.32      1.45 o
  -6   4   1      379.75      369.02      8.12 o
  -5   4   1     1708.36     1648.39     22.19 o
  -4   4   1        1.23        1.00      0.80 o
  -3   4   1     1008.26      947.78     13.10 o
  -2   4   1      309.74      342.62      4.22 o
  -1   4   1      992.27      941.89     11.92 o
   0   4   1     4906.80     4559.90     44.41 o
   1   4   1    10211.15    10097.57    110.01 o
   2   4   1       29.72       26.06      1.07 o
   3   4   1       28.58       21.64      1.14 o
   4   4   1      399.04      452.05      5.96 o
   5   4   1      468.13      505.87      8.82 o
   6   4   1      413.07      418.36      6.50 o
   7   4   1       26.65       38.27      1.50 o
   8   4   1        5.15        5.05      1.29 o
   9   4   1        4.93        2.56      2.25 o
  10   4   1       44.89       50.65      3.42 o
  11   4   1      168.29      160.19      5.60 o
  12   4   1        2.55       -3.30      3.30 o
  13   4   1       58.62       64.25     10.21 o
  14   4   1       23.68       23.51      6.26 o
 -14   5   1        7.93        6.21     15.13 o
 -13   5   1       32.36       32.90     11.83 o
 -12   5   1        2.26        1.40      3.80 o
 -11   5   1        7.99        6.39      3.91 o
 -10   5   1      109.97      114.58      8.73 o
  -9   5   1      171.47      164.14      4.43 o
  -8   5   1       29.92       29.42      2.28 o
  -7   5   1      138.99      147.31      3.75 o
  -6   5   1      665.37      662.17     10.04 o
  -5   5   1      656.90      669.89     10.00 o
  -4   5   1        4.77        0.26      0.86 o
  -3   5   1      283.85      337.51      4.19 o
  -2   5   1        1.32        2.71      0.95 o
  -1   5   1     2351.68     2414.41     23.74 o
   0   5   1       44.29       40.08      1.20 o
   1   5   1     1703.44     1648.41     18.81 o
   2   5   1        9.79       16.66      1.00 o
   3   5   1     2715.39     2636.28     29.57 o
   4   5   1      159.80      159.45      2.85 o
   5   5   1       52.91       77.55      2.28 o
   6   5   1      285.55      308.89      4.74 o
   7   5   1       22.94       23.98      1.47 o
   8   5   1       86.22       87.26      2.91 o
   9   5   1      743.88      718.06     15.05 o
  10   5   1      183.21      168.50      5.59 o
  11   5   1        1.83       -4.47      4.47 o
  12   5   1      237.33      238.67     12.19 o
  13   5   1        1.89        3.28      4.10 o
  14   5   1       12.35       14.70      6.40 o
 -14   6   1        3.96        1.94      6.21 o
 -13   6   1        1.35       -1.71      6.60 o
 -12   6   1       27.16       20.79      8.34 o
 -11   6   1       16.58       20.09      4.92 o
 -10   6   1      119.87      125.54     24.06 o
  -9   6   1       54.29       46.62      3.21 o
  -8   6   1       58.74       60.80      4.36 o
  -7   6   1       25.26       22.92      1.87 o
  -6   6   1      509.13      496.83      8.81 o
  -5   6   1      196.71      207.58      3.98 o
  -4   6   1        6.90        8.44      0.78 o
  -3   6   1      536.80      534.43      7.62 o
  -2   6   1      122.14      158.96      3.26 o
  -1   6   1      613.06      606.56      7.68 o
   0   6   1      288.01      272.67      4.34 o
   1   6   1     2160.29     2187.96     24.80 o
   2   6   1     2615.92     2743.32     30.84 o
   3   6   1      633.05      631.78      8.09 o
   4   6   1        3.73        3.50      0.86 o
   5   6   1     1293.01     1358.71     17.37 o
   6   6   1       40.35       37.72      2.43 o
   7   6   1      124.37      112.39      3.16 o
   8   6   1      156.66      155.53      4.29 o
   9   6   1      159.24      157.49      6.49 o
  10   6   1      153.40      170.94      6.85 o
  11   6   1       73.85       69.31      6.62 o
  12   6   1        4.75        5.14      3.86 o
  13   6   1      167.44      183.88      8.74 o
  14   6   1       14.29       10.47      7.37 o
 -14   7   1        6.15       10.86      7.76 o
 -13   7   1        3.90        8.71      8.73 o
 -12   7   1        1.61       -1.70      4.09 o
 -11   7   1       61.92       83.74      6.99 o
 -10   7   1       18.35       16.57      7.95 o
  -9   7   1      162.64      128.33      5.11 o
  -8   7   1      113.73      121.90      5.99 o
  -7   7   1      160.98      163.00      4.89 o
  -6   7   1        9.47        9.70      1.19 o
  -5   7   1        5.83        4.44      0.94 o
  -4   7   1      258.65      239.95      5.02 o
  -3   7   1      491.42      486.80      7.34 o
  -2   7   1      143.27      136.99      3.22 o
  -1   7   1       79.76       77.74      2.91 o
   0   7   1     2076.43     2195.45     24.98 o
   1   7   1     1244.47     1309.39     14.32 o
   2   7   1     1104.08     1139.21     13.70 o
   3   7   1      593.65      654.00      7.73 o
   4   7   1      648.55      743.62      9.46 o
   5   7   1        1.74        1.99      1.16 o
   6   7   1       84.36       76.44      4.08 o
   7   7   1       26.01       28.11      1.95 o
   8   7   1        2.81       -1.78      1.78 o
   9   7   1       66.32       64.70      4.76 o
  10   7   1       13.03       10.95      3.53 o
  11   7   1       17.51       12.40      3.80 o
  12   7   1       65.89       61.75      6.41 o
  13   7   1        1.13        3.54      7.40 o
  14   7   1        2.30        6.21      6.98 o
 -13   8   1        1.15       -0.26      4.74 o
 -12   8   1        3.11        6.18      4.94 o
 -11   8   1        0.33        2.46      2.95 o
 -10   8   1        0.23        0.33      2.74 o
  -9   8   1      184.80      159.79      4.69 o
  -8   8   1      516.13      525.10      9.40 o
  -7   8   1      102.30      112.37      3.84 o
  -6   8   1      235.88      238.90      7.88 o
  -5   8   1      177.30      189.90      6.83 o
  -4   8   1       24.11       23.59      1.96 o
  -3   8   1      271.07      274.04      5.36 o
  -2   8   1      393.54      402.81      6.58 o
  -1   8   1      832.43      860.63     10.74 o
   0   8   1      177.67      179.53      3.36 o
   1   8   1       24.68       32.02      1.28 o
   2   8   1        5.95       17.42      1.26 o
   3   8   1        3.79       -0.43      1.30 o
   4   8   1       16.75        9.92      1.69 o
   5   8   1       65.90       79.09      2.39 o
   6   8   1       53.30       55.49      3.49 o
   7   8   1       56.57       55.96      3.97 o
   8   8   1      139.67      162.15      5.54 o
   9   8   1      563.80      540.36     13.48 o
  10   8   1       23.22       13.26      3.62 o
  11   8   1        4.61        0.61      3.56 o
  12   8   1       15.55       19.11      6.65 o
  13   8   1       53.32       64.41      9.12 o
 -13   9   1       23.02       20.36      5.34 o
 -12   9   1        4.01        6.32      4.18 o
 -11   9   1       31.39       26.13      4.03 o
 -10   9   1      245.33      257.01     16.20 o
  -9   9   1        8.72        3.16      2.25 o
  -8   9   1       81.88       77.99      3.62 o
  -7   9   1       83.19       83.96      3.64 o
  -6   9   1       62.03       69.00      3.38 o
  -5   9   1      282.86      308.12      6.50 o
  -4   9   1        1.03       -0.13      1.34 o
  -3   9   1       61.28       55.90      2.51 o
  -2   9   1      307.29      323.50      5.87 o
  -1   9   1      311.38      336.83      5.20 o
   0   9   1       95.90       93.58      3.19 o
   1   9   1       16.93       12.84      1.07 o
   2   9   1        2.38        1.36      1.01 o
   3   9   1       63.88       85.12      2.99 o
   4   9   1        1.84        1.51      1.65 o
   5   9   1        4.43        1.36      2.31 o
   6   9   1        5.47        6.95      2.80 o
   7   9   1       41.36       36.93      2.98 o
   8   9   1       21.25       12.48      2.49 o
   9   9   1       55.65       60.17      4.81 o
  10   9   1       49.15       52.93      7.36 o
  11   9   1       24.22       16.51      4.41 o
  12   9   1       70.91       79.73      6.58 o
  13   9   1        6.54        7.76      6.98 o
 -13  10   1       24.35       22.17      5.74 o
 -12  10   1        0.10       -3.45      3.45 o
 -11  10   1        4.48        8.08      3.64 o
 -10  10   1        9.04        9.38      3.39 o
  -9  10   1       79.91       87.95      3.99 o
  -8  10   1        1.78        2.70      2.20 o
  -7  10   1      107.56      106.48      4.16 o
  -6  10   1      190.08      183.90      5.27 o
  -5  10   1      264.27      252.40      6.05 o
  -4  10   1      288.69      254.24      5.97 o
  -3  10   1      184.88      185.58      4.51 o
  -2  10   1      112.11      121.81      5.35 o
  -1  10   1        4.74       -1.11      1.11 o
   0  10   1      168.66      176.22      3.85 o
   1  10   1      320.88      365.20      5.25 o
   2  10   1       23.32       24.58      2.23 o
   3  10   1      141.06      131.45      4.01 o
   4  10   1       21.30       23.12      2.38 o
   5  10   1      231.05      236.69      6.08 o
   6  10   1      483.77      470.44      9.27 o
   7  10   1      409.79      382.02      8.19 o
   8  10   1       28.16       36.31      3.13 o
   9  10   1      217.05      203.63      8.08 o
  10  10   1      158.43      161.27      8.74 o
  11  10   1        5.35       12.00      4.13 o
  12  10   1        0.40       -1.74      4.07 o
  13  10   1       25.83       22.50      8.15 o
 -12  11   1       14.57       10.09      5.03 o
 -11  11   1        2.31        2.40      5.93 o
 -10  11   1       13.06        8.28      3.59 o
  -9  11   1      166.83      154.14      5.89 o
  -8  11   1       46.54       55.04      3.55 o
  -7  11   1        2.41        1.74      2.11 o
  -6  11   1      281.72      284.22      6.92 o
  -5  11   1       19.46       24.93      2.75 o
  -4  11   1      111.21      116.36      4.26 o
  -3  11   1       96.17       92.36      3.46 o
  -2  11   1        7.71        6.41      1.66 o
  -1  11   1      148.52      136.91      4.40 o
   0  11   1      135.48      130.14      3.44 o
   1  11   1        2.68        4.44      1.34 o
   2  11   1      240.81      252.54      4.67 o
   3  11   1      667.01      658.51     10.50 o
   4  11   1      432.93      441.23      8.89 o
   5  11   1      242.25      254.82      7.99 o
   6  11   1      247.19      234.17      6.45 o
   7  11   1        1.19       -1.61      2.27 o
   8  11   1       17.04       11.90      2.75 o
   9  11   1       16.45       19.06      3.98 o
  10  11   1       17.53       14.94      4.28 o
  11  11   1        0.99       -3.75      3.75 o
  12  11   1       10.22        7.64      5.02 o
 -12  12   1        0.17       -5.04      5.04 o
 -11  12   1       23.45       24.52      4.67 o
 -10  12   1        2.41        2.18      3.53 o
  -9  12   1       46.85       44.97      3.89 o
  -8  12   1        1.04       -0.61      2.33 o
  -7  12   1        0.68       -2.20      2.20 o
  -6  12   1       68.16       58.55      3.92 o
  -5  12   1      533.49      537.63     10.40 o
  -4  12   1       13.44        9.91      2.47 o
  -3  12   1       69.52       71.35      3.51 o
  -2  12   1        2.50        0.42      1.54 o
  -1  12   1      182.66      172.70      4.24 o
   0  12   1      159.33      160.47      3.71 o
   1  12   1       33.49       30.09      1.57 o
   2  12   1      193.87      191.32      5.01 o
   3  12   1     1031.47     1029.55     15.10 o
   4  12   1        3.98       -0.65      2.22 o
   5  12   1       79.41       84.17      4.13 o
   6  12   1      343.62      328.12      7.86 o
   7  12   1      129.58      111.54      4.68 o
   8  12   1        2.63        2.42      2.61 o
   9  12   1        0.00       -1.00      3.53 o
  10  12   1        3.61        2.70      3.71 o
  11  12   1        4.53        5.69      4.42 o
  12  12   1        0.03        4.27      6.60 o
 -12  13   1        2.42        0.78      5.82 o
 -11  13   1        0.19       -0.98      4.45 o
 -10  13   1        3.44        9.58      3.98 o
  -9  13   1        1.79        3.18      3.30 o
  -8  13   1       10.15       11.32      2.87 o
  -7  13   1      117.73      118.47      4.91 o
  -6  13   1       63.72       64.50      3.85 o
  -5  13   1        9.88        7.21      2.77 o
  -4  13   1      170.56      128.62      4.91 o
  -3  13   1      481.25      479.23      9.60 o
  -2  13   1      208.64      206.24      5.76 o
  -1  13   1      276.52      274.39      6.76 o
   0  13   1      423.30      423.76      6.79 o
   1  13   1        9.54       15.90      2.25 o
   2  13   1        0.22       -0.23      2.06 o
   3  13   1      541.84      536.13     10.81 o
   4  13   1       32.79       45.78      3.54 o
   5  13   1       24.72       18.04      4.48 o
   6  13   1        0.48       -2.57      2.57 o
   7  13   1       20.90       16.45      3.08 o
   8  13   1        2.39       -3.31      3.31 o
   9  13   1        5.35        3.05      3.62 o
  10  13   1        5.27        7.09      3.95 o
  11  13   1        2.63       -5.04      5.43 o
 -11  14   1        9.88       12.03      6.98 o
 -10  14   1       20.71       16.12      4.60 o
  -9  14   1       47.44       42.32      4.29 o
  -8  14   1       18.07       16.32      4.15 o
  -7  14   1      119.06      113.07      5.02 o
  -6  14   1        2.03        3.70      2.65 o
  -5  14   1       84.17       88.95      4.47 o
  -4  14   1        5.96        3.02      2.76 o
  -3  14   1      250.57      263.57      9.04 o
  -2  14   1       60.27       55.94      3.44 o
  -1  14   1      140.02      151.34      5.17 o
   0  14   1       16.41       14.09      4.37 o
   1  14   1      589.49      611.05     11.42 o
   2  14   1       41.34       48.83      4.19 o
   3  14   1      501.36      430.50      9.26 o
   4  14   1       15.00        5.83      2.80 o
   5  14   1       25.39       27.81      3.42 o
   6  14   1       14.60       13.31      3.12 o
   7  14   1       34.91       35.43      3.67 o
   8  14   1       34.99       40.55      4.27 o
   9  14   1       15.88       11.09      4.44 o
  10  14   1        0.06        0.63      4.03 o
  11  14   1        6.71        9.31      6.98 o
 -10  15   1       63.45       61.69     10.09 o
  -9  15   1        0.04        6.27      3.99 o
  -8  15   1        2.45        1.26      2.85 o
  -7  15   1       59.68       56.49      4.71 o
  -6  15   1       46.43       53.09      4.03 o
  -5  15   1      158.13      159.48      5.81 o
  -4  15   1      228.63      238.39      6.95 o
  -3  15   1        4.77        5.10      2.60 o
  -2  15   1       97.88      106.08      4.79 o
  -1  15   1      698.38      675.93     14.73 o
   0  15   1      296.00      311.79      9.41 o
   1  15   1        6.78        8.67      4.20 o
   2  15   1      102.82      104.05      7.80 o
   3  15   1      682.58      645.51     12.27 o
   4  15   1       10.31        5.16      2.76 o
   5  15   1       30.61       32.49      3.55 o
   6  15   1       11.61       16.28      4.31 o
   7  15   1       14.76       18.42      4.01 o
   8  15   1        0.51       -2.58      3.81 o
   9  15   1       11.94       12.53      6.01 o
  10  15   1       41.49       49.66      9.70 o
 -10  16   1        0.48        0.00      5.82 o
  -9  16   1        0.01       -4.66      5.82 o
  -8  16   1        8.61        9.16      3.29 o
  -7  16   1       85.30       84.93      5.44 o
  -6  16   1        0.00       -1.66      3.13 o
  -5  16   1      232.71      247.03      9.42 o
  -4  16   1      125.51      123.03      5.34 o
  -3  16   1      378.36      384.32      9.04 o
  -2  16   1       92.91      105.02     11.58 o
  -1  16   1      268.59      252.24     10.29 o
   0  16   1      143.10      138.88      8.83 o
   1  16   1      693.78      667.31     15.01 o
   2  16   1        0.02       -4.95      8.25 o
   3  16   1        1.87        4.10      3.65 o
   4  16   1       22.92       12.61      3.51 o
   5  16   1        3.72       -0.51      2.81 o
   6  16   1       45.41       58.79      4.48 o
   7  16   1        1.09       -3.52      3.84 o
   8  16   1        2.06       -0.47      3.75 o
   9  16   1        0.09       -2.33      4.66 o
  10  16   1        3.04        2.72      6.60 o
  -9  17   1       64.32       87.69     11.25 o
  -8  17   1       10.54       19.69      4.27 o
  -7  17   1       46.35       44.80      4.40 o
  -6  17   1       38.46       36.16      4.28 o
  -5  17   1       61.37       73.48      4.69 o
  -4  17   1       60.76       54.68      6.26 o
  -3  17   1       40.90       38.60      5.54 o
  -2  17   1       39.07       35.98      5.65 o
  -1  17   1       12.91       20.04      5.38 o
   0  17   1       40.20       23.81      5.38 o
   1  17   1       41.44       50.48      6.04 o
   2  17   1        0.80       -3.57      4.60 o
   3  17   1       36.65       28.56      5.56 o
   4  17   1        4.96        2.70      4.37 o
   5  17   1       88.22       88.55      4.97 o
   6  17   1       27.72       32.03      3.93 o
   7  17   1       41.81       45.14      4.66 o
   8  17   1       11.66       -0.16      5.71 o
   9  17   1        0.74       -5.82      6.21 o
  -8  18   1        3.45        1.85      4.49 o
  -7  18   1       29.57       37.72      4.76 o
  -6  18   1       13.79        7.00      4.81 o
  -5  18   1       41.64       42.60      5.02 o
  -4  18   1        0.66       -4.56      4.56 o
  -3  18   1       17.14       16.46      5.44 o
  -2  18   1       19.64        6.59      5.01 o
  -1  18   1       10.36       11.38      5.15 o
   0  18   1       83.63       98.44      9.19 o
   1  18   1       12.11        9.78      5.34 o
   2  18   1       16.63       10.08      5.29 o
   3  18   1        0.23       -0.73      4.90 o
   4  18   1       46.94       51.05      9.00 o
   5  18   1        5.81       -0.13      5.08 o
   6  18   1       81.64       84.12      6.28 o
   7  18   1       38.56       41.17      7.22 o
   8  18   1       46.59       43.17      6.99 o
  -7  19   1       15.89        9.70      8.96 o
  -6  19   1        3.81       -5.66      5.66 o
  -5  19   1       18.75       17.68      5.82 o
  -4  19   1        0.43       -4.12      4.62 o
  -3  19   1       14.53       18.02      5.76 o
  -2  19   1        2.97       -4.91      4.94 o
  -1  19   1       63.66       79.65      7.54 o
   0  19   1       18.88       16.17      6.57 o
   1  19   1        5.11        6.60      6.04 o
   2  19   1        5.94        1.01      5.20 o
   3  19   1       42.89       45.51      6.61 o
   4  19   1       23.53       16.80      5.82 o
   5  19   1        2.10       -4.33      5.39 o
   6  19   1       19.17       14.23      7.51 o
   7  19   1       18.58       12.27      7.45 o
  -6  20   1        1.93       -8.73      8.73 o
  -5  20   1       53.83       58.02      9.04 o
  -4  20   1        9.85       13.43      8.10 o
  -3  20   1       11.45       17.10      6.17 o
  -2  20   1        9.60        0.90      5.49 o
  -1  20   1       50.25       47.93      8.23 o
   0  20   1       45.67       54.72      8.36 o
   1  20   1       26.27       21.82      7.27 o
   2  20   1        8.21       11.80      6.96 o
   3  20   1        7.23       -7.67      9.76 o
   4  20   1        7.22        5.27      5.97 o
   5  20   1       17.23        4.75      6.04 o
   6  20   1        0.66       -6.68      6.68 o
  -3  21   1        0.24       -0.54     10.67 o
  -2  21   1        0.19        4.85      7.12 o
  -1  21   1        2.83       -0.39      6.84 o
   0  21   1        2.53       -0.17      6.72 o
   1  21   1        3.71       -5.49      6.72 o
   2  21   1       21.50       19.52      7.94 o
   3  21   1        1.67        0.78      7.13 o
   4  21   1       22.47       30.87     14.74 o
 -14   0   2       10.24        5.43      6.21 o
 -13   0   2      105.59      102.45     10.48 o
 -12   0   2        4.01        0.00      4.27 o
 -11   0   2       76.48       88.09      8.54 o
 -10   0   2       20.42       12.42      5.04 o
  -9   0   2     1849.42     1789.32     39.52 o
  -8   0   2       58.88       62.19      3.81 o
  -7   0   2       70.68       59.69      4.46 o
  -6   0   2      158.24      176.02      5.90 o
  -5   0   2       92.10      127.04      4.52 o
  -4   0   2      631.24      580.31     13.51 o
  -3   0   2      986.54      771.55     16.90 o
  -2   0   2     7710.26     7336.08    146.09 o
  -1   0   2      450.41      443.95      8.06 o
   0   0   2    17230.05    17085.56    551.02 o
   1   0   2     8526.17     7997.96    104.05 o
   2   0   2    58692.62    59231.44   1473.15 o
   3   0   2        0.13       -0.68      0.92 o
   4   0   2     1962.84     1984.14     53.85 o
   5   0   2      105.93       99.58      5.17 o
   6   0   2       81.76      104.51      4.60 o
   7   0   2        8.26        6.53      1.95 o
   8   0   2      137.60      154.78      6.85 o
   9   0   2       87.89       91.48      5.90 o
  10   0   2       47.26       45.66      4.92 o
  11   0   2        0.28        1.14     10.47 o
  12   0   2       78.35       75.96      6.41 o
  13   0   2        0.25        0.16      4.37 o
  14   0   2        0.00       -3.30      5.24 o
 -14   1   2        0.20       -2.33      5.43 o
 -13   1   2       15.98       12.08      4.46 o
 -12   1   2        0.11       -0.47      3.15 o
 -11   1   2        2.30        3.45      2.87 o
 -10   1   2      303.46      293.84     10.57 o
  -9   1   2      215.38      191.92      5.88 o
  -8   1   2      190.92      187.38      6.16 o
  -7   1   2        1.82        0.57      1.12 o
  -6   1   2       85.74      102.58      5.04 o
  -5   1   2      752.34      749.89     12.14 o
  -4   1   2     2027.92     1815.62     26.77 o
  -3   1   2      297.74      310.58      5.49 o
  -2   1   2      725.86      675.85      9.32 o
  -1   1   2       63.32       82.83      1.73 o
   0   1   2     2643.12     2576.22     23.78 o
   1   1   2      794.21      741.82      7.23 o
   2   1   2      116.58      122.39      2.33 o
   3   1   2     5568.82     5471.42     56.63 o
   4   1   2       50.51       63.93      2.47 o
   5   1   2      948.28      899.65     13.33 o
   6   1   2      400.40      448.85      6.71 o
   7   1   2        1.43       -1.27      1.27 o
   8   1   2       60.17       63.63      3.24 o
   9   1   2        0.99       -2.03      2.24 o
  10   1   2      209.56      229.12      9.32 o
  11   1   2      120.88      119.61      5.09 o
  12   1   2        3.47        0.18      2.91 o
  13   1   2       14.90       24.76      4.37 o
  14   1   2       15.61       14.91      6.44 o
 -14   2   2       13.05       18.62      6.98 o
 -13   2   2       15.60        7.45      4.27 o
 -12   2   2       19.40       12.72      5.63 o
 -11   2   2        2.40        1.76      2.87 o
 -10   2   2       48.75       59.42      5.07 o
  -9   2   2       29.75       23.97      3.31 o
  -8   2   2      277.68      271.23      6.15 o
  -7   2   2      457.13      491.38      9.03 o
  -6   2   2       92.56      113.58      5.17 o
  -5   2   2      118.86      126.83      3.29 o
  -4   2   2      631.84      624.01     10.18 o
  -3   2   2      451.20      418.13      7.05 o
  -2   2   2     1790.92     1564.63     20.41 o
  -1   2   2       21.55       32.52      0.96 o
   0   2   2      406.64      421.41      4.59 o
   1   2   2     3912.31     3837.49     37.62 o
   2   2   2     2728.43     2688.60     28.02 o
   3   2   2    15541.43    15813.17    137.54 o
   4   2   2      618.39      750.92      9.02 o
   5   2   2     2877.97     3082.21     38.48 o
   6   2   2      753.44      768.91      7.77 o
   7   2   2      858.16      827.32      8.39 o
   8   2   2       29.37       34.59      2.77 o
   9   2   2       12.33       14.82      2.81 o
  10   2   2       38.34       37.19      3.42 o
  11   2   2        1.20       -2.52      3.75 o
  12   2   2        0.29        4.22      2.92 o
  13   2   2        1.20        0.98      4.20 o
  14   2   2        8.34        2.59      4.42 o
 -14   3   2        0.24        5.04      6.21 o
 -13   3   2       21.80       28.71      7.37 o
 -12   3   2        0.45       -1.16      3.02 o
 -11   3   2       13.04        5.84      3.26 o
 -10   3   2      334.14      342.85     11.38 o
  -9   3   2       69.10       64.59      3.63 o
  -8   3   2        4.71        1.97      1.63 o
  -7   3   2      568.48      508.06     10.76 o
  -6   3   2      862.52      887.61     16.64 o
  -5   3   2      498.88      410.44     10.31 o
  -4   3   2      741.15      757.99     13.87 o
  -3   3   2      723.68      757.97     11.75 o
  -2   3   2     3543.12     3538.95     45.92 o
  -1   3   2      797.56      841.77      9.85 o
   0   3   2    15825.75    15713.44    183.29 o
   1   3   2      344.58      335.03      4.53 o
   2   3   2      110.47      111.28      2.32 o
   3   3   2    10934.22    11343.16    111.68 o
   4   3   2      460.30      488.86      5.89 o
   5   3   2      189.24      180.80      2.97 o
   6   3   2     7800.62     8295.33     91.74 o
   7   3   2      198.87      191.57      3.30 o
   8   3   2        1.72        1.36      1.82 o
   9   3   2     1584.64     1568.05     25.41 o
  10   3   2      300.13      318.00      7.93 o
  11   3   2        5.42        3.72      2.68 o
  12   3   2        6.20        3.60      2.92 o
  13   3   2       38.17       37.19      5.20 o
  14   3   2       29.33       29.26      6.41 o
 -14   4   2        1.83       15.52      7.37 o
 -13   4   2        9.70        2.72      5.43 o
 -12   4   2       21.75       21.34      6.60 o
 -11   4   2        0.05       -3.10      3.10 o
 -10   4   2       88.24       89.41      5.86 o
  -9   4   2        6.12        0.60      3.79 o
  -8   4   2        0.14       -0.49      1.45 o
  -7   4   2      177.55      198.78      6.96 o
  -6   4   2      641.74      671.44     13.23 o
  -5   4   2      734.33      769.22     14.44 o
  -4   4   2     2503.62     2543.00     36.75 o
  -3   4   2      678.66      661.46      8.55 o
  -2   4   2      254.89      248.87      4.26 o
  -1   4   2      626.01      612.35      7.02 o
   0   4   2     4647.81     4510.92     43.69 o
   1   4   2      761.82      727.14      8.83 o
   2   4   2     2253.23     2237.47     25.18 o
   3   4   2      605.13      577.27      6.80 o
   4   4   2      317.40      321.80      4.65 o
   5   4   2       16.43       18.36      2.32 o
   6   4   2        3.63        9.58      1.53 o
   7   4   2        0.24        0.38      1.23 o
   8   4   2      219.87      222.14      5.99 o
   9   4   2      853.58      819.39     14.96 o
  10   4   2       18.13       16.19      2.84 o
  11   4   2       30.35       20.83      3.92 o
  12   4   2       48.74       51.86      5.05 o
  13   4   2        0.13        0.45      4.15 o
  14   4   2        1.10       -5.10      5.10 o
 -14   5   2        7.33       19.01      8.15 o
 -13   5   2       58.59       73.22      6.68 o
 -12   5   2       13.43       22.50      4.85 o
 -11   5   2        2.76        8.19      3.70 o
 -10   5   2      263.79      249.18     14.37 o
  -9   5   2       42.71       55.39      2.91 o
  -8   5   2      185.64      176.23      5.59 o
  -7   5   2        7.29        7.96      2.07 o
  -6   5   2      150.01      137.62      3.20 o
  -5   5   2     1056.10     1062.66     14.96 o
  -4   5   2       26.88       29.79      1.31 o
  -3   5   2       46.73       51.03      2.04 o
  -2   5   2      361.17      348.11      4.71 o
  -1   5   2        5.66        8.69      1.04 o
   0   5   2      324.58      338.92      4.63 o
   1   5   2      358.72      369.23      5.12 o
   2   5   2       11.40       15.03      1.10 o
   3   5   2     1997.18     2106.79     23.94 o
   4   5   2      920.50      939.82     11.44 o
   5   5   2     2293.03     2319.02     28.44 o
   6   5   2      341.36      368.51      6.05 o
   7   5   2       36.05       41.99      2.05 o
   8   5   2        6.87        8.24      2.55 o
   9   5   2      297.22      268.16      8.10 o
  10   5   2        7.75        8.45      3.14 o
  11   5   2       22.50       26.89      4.38 o
  12   5   2       15.87       11.40      4.21 o
  13   5   2       94.83      101.21      7.00 o
  14   5   2       49.99       50.05     10.09 o
 -14   6   2        3.43       13.30      5.58 o
 -13   6   2        4.33        5.86      4.64 o
 -12   6   2        0.08        0.83      4.19 o
 -11   6   2       88.71      109.34     16.10 o
 -10   6   2      104.50      101.46      6.69 o
  -9   6   2      239.10      234.24      7.35 o
  -8   6   2       39.78       42.80      2.66 o
  -7   6   2      131.90      140.23      4.16 o
  -6   6   2      407.36      446.57      7.49 o
  -5   6   2      669.59      644.49      8.89 o
  -4   6   2     1841.28     1979.80     26.72 o
  -3   6   2     1188.69     1119.97     20.65 o
  -2   6   2       25.91       29.36      1.63 o
  -1   6   2      233.80      243.15      3.74 o
   0   6   2      159.50      163.41      2.75 o
   1   6   2       52.79       61.43      1.88 o
   2   6   2     1327.22     1383.57     16.29 o
   3   6   2     1075.35     1027.96     12.49 o
   4   6   2     1280.48     1259.94     15.05 o
   5   6   2       91.36       92.49      3.95 o
   6   6   2      267.04      262.95      4.98 o
   7   6   2       34.64       37.21      2.11 o
   8   6   2        4.68        7.27      3.27 o
   9   6   2      166.67      153.29      6.23 o
  10   6   2       21.89       19.63      4.03 o
  11   6   2       35.64       36.54      4.78 o
  12   6   2        2.87        6.52      4.21 o
  13   6   2       14.74       20.03      5.14 o
  14   6   2        0.29        2.33      6.98 o
 -14   7   2        0.41       -2.72      6.21 o
 -13   7   2        3.19        8.19      4.85 o
 -12   7   2       22.41       23.07      5.19 o
 -11   7   2        2.82        0.55      5.82 o
 -10   7   2      249.04      224.17     19.41 o
  -9   7   2      166.68      152.71      5.46 o
  -8   7   2      111.59      121.41      4.84 o
  -7   7   2      470.58      448.69      7.62 o
  -6   7   2       51.45       63.92      2.52 o
  -5   7   2      314.35      332.78      5.60 o
  -4   7   2      573.68      525.21      8.63 o
  -3   7   2     1500.04     1612.50     20.53 o
  -2   7   2      861.41      833.35     12.31 o
  -1   7   2      536.58      504.33      7.25 o
   0   7   2     1516.53     1699.59     18.31 o
   1   7   2      413.68      408.19      5.88 o
   2   7   2        0.29        1.69      1.23 o
   3   7   2       71.80      116.60      2.79 o
   4   7   2       11.00       10.85      1.27 o
   5   7   2       12.29       10.36      1.56 o
   6   7   2       67.20       76.07      2.73 o
   7   7   2      167.91      172.28      4.20 o
   8   7   2      119.31      120.83      5.91 o
   9   7   2       23.65       23.87      5.81 o
  10   7   2       52.33       48.33      4.81 o
  11   7   2       31.06       40.34      4.94 o
  12   7   2      244.06      262.07     20.95 o
  13   7   2       11.75       16.74      6.02 o
 -13   8   2       13.07       19.07     11.25 o
 -12   8   2        0.52        1.38      4.29 o
 -11   8   2        2.16        1.73      3.64 o
 -10   8   2       25.49       23.56      4.75 o
  -9   8   2       81.99       72.13      4.00 o
  -8   8   2       69.51       61.71      3.73 o
  -7   8   2       50.32       42.93      2.73 o
  -6   8   2        5.93        6.00      1.69 o
  -5   8   2      114.49      112.83      3.78 o
  -4   8   2      169.81      186.22      4.48 o
  -3   8   2        0.82        2.79      1.25 o
  -2   8   2       25.40       32.10      1.33 o
  -1   8   2     1370.19     1454.88     17.25 o
   0   8   2     3127.11     3271.76     34.26 o
   1   8   2       29.60       37.80      1.85 o
   2   8   2      124.09      133.48      3.07 o
   3   8   2     1043.15     1086.37     13.44 o
   4   8   2      309.17      351.04      5.46 o
   5   8   2      194.16      184.76      4.11 o
   6   8   2        0.05       -1.36      1.36 o
   7   8   2      110.40      120.64      4.45 o
   8   8   2        0.64       -2.76      2.76 o
   9   8   2       24.64       22.90      5.94 o
  10   8   2       26.37       31.77      4.56 o
  11   8   2        1.82        6.56      6.21 o
  12   8   2       45.00       46.75      5.77 o
  13   8   2        1.56       -2.92     10.47 o
 -13   9   2        1.87        1.16      6.60 o
 -12   9   2        1.79        5.27      6.40 o
 -11   9   2        4.75        4.98      4.36 o
 -10   9   2       10.18        7.49      2.76 o
  -9   9   2      166.82      145.17      4.57 o
  -8   9   2      378.95      355.25      7.38 o
  -7   9   2      143.27      145.58      4.42 o
  -6   9   2       73.82       76.23      5.10 o
  -5   9   2      111.09      101.16      3.82 o
  -4   9   2      463.00      464.18      8.41 o
  -3   9   2       34.95       50.86      2.35 o
  -2   9   2       14.81       19.69      1.48 o
  -1   9   2      148.30      146.66      3.09 o
   0   9   2      371.49      362.24      5.14 o
   1   9   2       69.63       89.70      2.57 o
   2   9   2      921.50      997.40     12.60 o
   3   9   2        2.15        2.12      1.11 o
   4   9   2      240.69      218.52      4.13 o
   5   9   2      147.55      154.31      5.57 o
   6   9   2       35.84       45.71      3.09 o
   7   9   2       37.98       34.39      3.01 o
   8   9   2      245.82      217.69      6.76 o
   9   9   2      159.98      170.28      7.66 o
  10   9   2       21.80       16.55      4.19 o
  11   9   2       14.47       20.92      4.53 o
  12   9   2       97.19      102.31      7.26 o
  13   9   2       52.90       71.00     11.25 o
 -13  10   2        0.65        5.43      6.60 o
 -12  10   2       14.51       22.29     10.93 o
 -11  10   2        3.16       -2.87      2.87 o
 -10  10   2      148.67      151.18      6.49 o
  -9  10   2      182.29      187.66      5.49 o
  -8  10   2       33.77       34.47      2.86 o
  -7  10   2      853.87      797.68     13.37 o
  -6  10   2       29.90       27.77      2.67 o
  -5  10   2      103.42      101.93      4.42 o
  -4  10   2      158.30      155.45      5.61 o
  -3  10   2        4.25        6.59      1.68 o
  -2  10   2        7.46       10.75      0.97 o
  -1  10   2       10.52       12.93      1.28 o
   0  10   2      111.47      122.37      2.96 o
   1  10   2       35.26       32.30      1.83 o
   2  10   2     2465.55     2475.65     28.74 o
   3  10   2        2.19        0.99      1.39 o
   4  10   2     1173.34     1116.27     15.83 o
   5  10   2      716.95      709.52     12.34 o
   6  10   2       62.52       49.89      3.43 o
   7  10   2       90.28       87.20      4.20 o
   8  10   2       18.66       13.04      2.94 o
   9  10   2      117.14      113.46     11.92 o
  10  10   2       55.38       65.07      5.71 o
  11  10   2        8.69        7.65      4.27 o
  12  10   2        6.40        5.60      5.10 o
  13  10   2        0.12       -1.94      6.98 o
 -12  11   2        9.97        4.34      4.52 o
 -11  11   2        1.26        7.88      4.45 o
 -10  11   2       63.50       67.70      4.95 o
  -9  11   2       33.39       33.20      4.02 o
  -8  11   2      141.95      139.18      5.42 o
  -7  11   2       14.06       12.07      2.49 o
  -6  11   2       15.86       17.02      3.11 o
  -5  11   2        1.43        0.59      1.98 o
  -4  11   2        8.23        5.27      3.35 o
  -3  11   2      138.04      132.48      5.46 o
  -2  11   2       48.20       38.89      2.49 o
  -1  11   2       57.08       60.20      2.67 o
   0  11   2       78.88       87.74      3.05 o
   1  11   2     1006.67     1041.61     13.41 o
   2  11   2      249.79      266.23      4.99 o
   3  11   2      168.98      152.80      4.55 o
   4  11   2      122.12      116.26      4.49 o
   5  11   2       85.83       79.95      4.02 o
   6  11   2      428.82      418.82      8.92 o
   7  11   2        0.05       -0.35      2.47 o
   8  11   2       89.50       85.18      4.79 o
   9  11   2       83.00       84.97      6.95 o
  10  11   2       16.16       12.13      4.34 o
  11  11   2       24.51       19.17      4.79 o
  12  11   2        4.48       -5.04      5.04 o
 -12  12   2        0.38        0.92      5.04 o
 -11  12   2       12.27       10.47      4.09 o
 -10  12   2       12.39       11.87      3.57 o
  -9  12   2        6.01        2.38      2.51 o
  -8  12   2        8.98        6.12      3.60 o
  -7  12   2        0.01       -2.13      2.13 o
  -6  12   2        7.45        6.17      2.43 o
  -5  12   2        0.02       -1.69      2.15 o
  -4  12   2       33.78       37.15      3.06 o
  -3  12   2       46.12       37.93      3.00 o
  -2  12   2       43.62       44.01      2.75 o
  -1  12   2        0.04       -0.58      1.07 o
   0  12   2      248.33      229.23      4.50 o
   1  12   2       19.87       28.05      1.98 o
   2  12   2       86.52       90.38      3.57 o
   3  12   2        3.25        1.82      2.11 o
   4  12   2        8.88       13.25      2.82 o
   5  12   2       21.38       23.76      3.06 o
   6  12   2      117.14      110.09      4.77 o
   7  12   2       53.55       43.94      3.65 o
   8  12   2       11.01        9.82      3.81 o
   9  12   2      151.67      145.96      7.53 o
  10  12   2        1.19        7.46      3.82 o
  11  12   2        1.11       -3.69      3.69 o
  12  12   2       19.72        6.21      6.60 o
 -12  13   2        6.21        6.21      6.21 o
 -11  13   2       16.83       23.94     10.48 o
 -10  13   2        3.72       -1.48      4.50 o
  -9  13   2       16.71       20.72      3.12 o
  -8  13   2       60.26       60.34      5.10 o
  -7  13   2        9.75        8.17      2.64 o
  -6  13   2       17.42       19.79      2.85 o
  -5  13   2      117.21      118.32      4.70 o
  -4  13   2       44.62       51.96      3.59 o
  -3  13   2       23.08       20.03      2.84 o
  -2  13   2      219.39      221.76      6.05 o
  -1  13   2       97.48       95.77      3.60 o
   0  13   2      114.89      132.78      3.99 o
   1  13   2        0.46       -0.44      1.76 o
   2  13   2     1582.17     1563.27     21.57 o
   3  13   2      224.32      208.80      5.68 o
   4  13   2       83.98       78.15      5.30 o
   5  13   2      106.89      114.56      4.96 o
   6  13   2     1283.14     1244.60     20.06 o
   7  13   2       19.08       13.14      3.05 o
   8  13   2        6.88       10.08      4.04 o
   9  13   2       52.89       48.30      5.53 o
  10  13   2       20.93       22.06      5.04 o
  11  13   2        7.45        4.66      6.21 o
 -11  14   2        4.92        4.66      6.60 o
 -10  14   2        3.96        5.56      4.10 o
  -9  14   2        2.35        1.48      2.74 o
  -8  14   2       66.56       60.96      4.13 o
  -7  14   2        0.63        1.39      2.75 o
  -6  14   2      282.61      274.58      9.48 o
  -5  14   2      254.32      245.70      9.48 o
  -4  14   2     2016.53     1987.78     29.46 o
  -3  14   2       10.59       10.34      2.63 o
  -2  14   2       16.39       23.81      3.01 o
  -1  14   2      804.21      789.53     12.30 o
   0  14   2      392.47      390.02     10.33 o
   1  14   2      641.11      618.98     11.59 o
   2  14   2       39.31       29.34      2.84 o
   3  14   2      413.51      440.59      9.41 o
   4  14   2        0.90        0.75      2.68 o
   5  14   2      250.60      252.62      7.19 o
   6  14   2        2.00       -2.24      2.76 o
   7  14   2        3.38        1.20      2.70 o
   8  14   2       15.16       19.86      4.33 o
   9  14   2        9.34        9.21      4.38 o
  10  14   2        2.04        6.17      5.02 o
  11  14   2        5.07        2.33      6.21 o
 -10  15   2        3.85        7.76      6.60 o
  -9  15   2       40.91       36.14      4.22 o
  -8  15   2       53.65       55.63      4.51 o
  -7  15   2       54.26       61.36      4.32 o
  -6  15   2       67.00       59.39      4.31 o
  -5  15   2       18.50       23.23      3.25 o
  -4  15   2      245.09      234.33      6.81 o
  -3  15   2       34.97       32.49      3.22 o
  -2  15   2       18.53       19.46      3.43 o
  -1  15   2        9.94       -0.46      4.10 o
   0  15   2      268.88      261.04     10.93 o
   1  15   2        7.61        4.74      3.73 o
   2  15   2       47.76       33.95      3.40 o
   3  15   2      123.18      122.16      5.06 o
   4  15   2       55.24       56.36      4.37 o
   5  15   2       95.54      100.59      4.93 o
   6  15   2       37.14       49.54      4.14 o
   7  15   2       66.24       62.88      4.56 o
   8  15   2        4.59        7.51      7.99 o
   9  15   2       30.85       38.45      5.95 o
  10  15   2        3.97        5.43      6.60 o
 -10  16   2        0.85       19.40      7.76 o
  -9  16   2       76.60       76.95      7.41 o
  -8  16   2       50.16       50.09      4.45 o
  -7  16   2        8.67        8.27      3.71 o
  -6  16   2       21.50       23.29      3.49 o
  -5  16   2       27.06       26.29      3.43 o
  -4  16   2       27.97       34.42      3.57 o
  -3  16   2       11.93       14.95      2.91 o
  -2  16   2        0.04        3.22      4.30 o
  -1  16   2       76.97       73.94      8.56 o
   0  16   2       92.76      105.12      6.10 o
   1  16   2        1.50       -3.70      3.70 o
   2  16   2      136.19      129.23      7.61 o
   3  16   2       19.65       25.54      5.26 o
   4  16   2      381.22      398.75      9.52 o
   5  16   2      190.81      204.82      7.00 o
   6  16   2       56.63       48.67      4.29 o
   7  16   2        1.54       -2.93      2.93 o
   8  16   2       10.67        8.63      5.10 o
   9  16   2       25.88       35.72      6.68 o
  10  16   2        1.06       14.35      7.76 o
  -9  17   2        0.25        8.92      5.21 o
  -8  17   2       19.37       43.07      4.87 o
  -7  17   2       22.85       29.57      5.48 o
  -6  17   2       53.26       45.01      4.18 o
  -5  17   2        0.39        1.06      2.68 o
  -4  17   2       86.27       79.58      5.59 o
  -3  17   2       86.61       96.74      7.23 o
  -2  17   2       43.80       37.37      5.59 o
  -1  17   2       38.56       47.50      8.73 o
   0  17   2       41.09       47.24      6.10 o
   1  17   2       51.66       51.22      6.04 o
   2  17   2       84.64       81.61      7.02 o
   3  17   2        2.65       -1.58      4.92 o
   4  17   2       18.66       16.92      5.18 o
   5  17   2        0.71       -1.12      2.88 o
   6  17   2       29.11       27.56      3.92 o
   7  17   2       34.14       35.64      4.52 o
   8  17   2        0.54       -0.39      4.66 o
   9  17   2       23.99       29.87      8.92 o
  -8  18   2       25.47       26.06      5.46 o
  -7  18   2        7.60        5.66      3.79 o
  -6  18   2        7.23        2.37      3.23 o
  -5  18   2        1.51       -0.56      3.78 o
  -4  18   2        1.09        3.04      3.73 o
  -3  18   2       12.20       15.53      5.04 o
  -2  18   2       11.60       12.70      5.22 o
  -1  18   2       15.27        8.32      4.84 o
   0  18   2        0.17       -4.32      4.32 o
   1  18   2       22.92       16.25      6.44 o
   2  18   2        5.74        2.15      5.05 o
   3  18   2       33.96       30.40      5.86 o
   4  18   2       57.38       71.40     12.71 o
   5  18   2        2.45       -4.98      4.98 o
   6  18   2       14.83       16.76      7.85 o
   7  18   2        3.32        1.80      3.82 o
   8  18   2       18.68       17.56      5.67 o
  -7  19   2        2.21       -5.95      5.95 o
  -6  19   2        9.04       -5.52      5.74 o
  -5  19   2        5.32        7.57      4.33 o
  -4  19   2        0.79       -4.60      4.60 o
  -3  19   2        0.23        8.87      5.21 o
  -2  19   2        0.22       -4.72      4.73 o
  -1  19   2      129.51      134.56      8.66 o
   0  19   2        3.18       -1.98      6.40 o
   1  19   2        5.30        1.03      6.13 o
   2  19   2        5.96        9.81     10.28 o
   3  19   2        6.88       -2.31      5.08 o
   4  19   2        0.08        1.28      5.52 o
   5  19   2        1.09       -5.14      5.14 o
   6  19   2       58.72       88.20      9.88 o
   7  19   2       12.68        5.04      8.54 o
  -6  20   2        0.07        5.04     10.86 o
  -5  20   2        0.25        0.27      9.89 o
  -4  20   2        1.35        1.90      5.50 o
  -3  20   2       18.67       13.92      6.11 o
  -2  20   2       11.93       12.45      5.76 o
  -1  20   2       11.70       12.11      6.72 o
   0  20   2       21.37       25.91      7.35 o
   1  20   2       42.17       44.96     12.03 o
   2  20   2       18.03        3.87      6.57 o
   3  20   2        0.91       -0.78      6.31 o
   4  20   2        0.00       -5.56      5.56 o
   5  20   2       64.52       79.70     11.76 o
   6  20   2        4.91       -1.17      6.99 o
  -3  21   2       18.58        4.66     11.64 o
  -2  21   2       29.28       37.96      8.64 o
  -1  21   2        1.91       -2.99      6.99 o
   0  21   2        0.00       -6.72      6.72 o
   1  21   2        0.36       -6.57      6.57 o
   2  21   2       45.75       68.57     15.71 o
   3  21   2        9.01        2.05      7.51 o
   4  21   2        0.05       -5.82     10.09 o
 -14   1   3        0.84        5.82      6.21 o
 -13   1   3       12.94       13.58      5.04 o
 -12   1   3       10.71       11.06      3.84 o
 -11   1   3       14.37       16.99      3.70 o
 -10   1   3      125.59      118.15      5.12 o
  -9   1   3       16.54       17.83      2.30 o
  -8   1   3      504.16      505.98     12.57 o
  -7   1   3     1489.78     1527.17     23.79 o
  -6   1   3      312.92      364.12      7.46 o
  -5   1   3      103.71      108.61      3.36 o
  -4   1   3        3.61        9.86      1.10 o
  -3   1   3        0.47        1.37      0.60 o
  -2   1   3     2932.83     2839.72     33.28 o
  -1   1   3     1807.57     1745.01     21.12 o
   0   1   3     9631.34     9283.64    122.67 o
   1   1   3    14461.37    14612.21    158.50 o
   2   1   3      590.55      690.88      8.33 o
   3   1   3     3787.28     3980.30     39.25 o
   4   1   3     3551.78     3765.01     57.24 o
   5   1   3      207.55      236.50      4.41 o
   6   1   3     1907.49     1970.09     24.92 o
   7   1   3       87.34       90.37      4.59 o
   8   1   3        2.46       -0.06      1.93 o
   9   1   3      193.13      162.95      5.86 o
  10   1   3       19.03       22.98      3.25 o
  11   1   3        0.41       -2.36      2.36 o
  12   1   3        2.05       -1.50      2.84 o
  13   1   3       24.27       27.12      4.08 o
  14   1   3        0.67       -1.13      5.63 o
 -14   2   3        3.38        2.72      5.43 o
 -13   2   3        6.46       12.41      5.82 o
 -12   2   3       15.52       14.17      4.09 o
 -11   2   3        5.60        1.55      3.02 o
 -10   2   3        0.03       -0.87      1.84 o
  -9   2   3      710.99      699.22     12.83 o
  -8   2   3        9.84        9.24      1.63 o
  -7   2   3        1.26        0.98      1.20 o
  -6   2   3      174.42      187.72      4.60 o
  -5   2   3      124.47      132.78      3.58 o
  -4   2   3     1945.42     1891.69     25.06 o
  -3   2   3     4688.87     4766.68     67.93 o
  -2   2   3     1519.36     1488.47     19.81 o
  -1   2   3      592.71      627.15     10.18 o
   0   2   3     5033.53     5009.54     51.58 o
   1   2   3       25.08       17.08      1.18 o
   2   2   3     9259.45     9321.23    109.83 o
   3   2   3      482.96      492.57      5.53 o
   4   2   3     4772.74     4955.58     55.81 o
   5   2   3     2880.94     3123.89     48.83 o
   6   2   3      979.05      912.81     13.76 o
   7   2   3       67.89       64.54      3.27 o
   8   2   3      153.88      152.38      5.30 o
   9   2   3      397.22      384.42      9.03 o
  10   2   3       12.48        8.73      2.74 o
  11   2   3       76.64       76.14      4.58 o
  12   2   3       12.65        5.92      3.11 o
  13   2   3        1.99       -1.26      3.24 o
  14   2   3        0.89        5.04      6.60 o
 -14   3   3       23.14       24.05      8.54 o
 -13   3   3       24.27       25.61      6.98 o
 -12   3   3        1.51        0.40      3.26 o
 -11   3   3        4.18        2.28      3.15 o
 -10   3   3       81.43       79.79      4.44 o
  -9   3   3       18.26       19.98      2.67 o
  -8   3   3      256.54      254.42      6.06 o
  -7   3   3       77.95       63.24      2.80 o
  -6   3   3      245.89      280.11      6.01 o
  -5   3   3       30.38       23.71      1.72 o
  -4   3   3      445.32      513.31      7.92 o
  -3   3   3      551.09      556.11     10.71 o
  -2   3   3        2.32        2.15      0.68 o
  -1   3   3     9443.87     8843.69    154.02 o
   0   3   3    10933.73    10396.78    109.30 o
   1   3   3       11.51        7.32      0.97 o
   2   3   3      262.24      259.39      3.94 o
   3   3   3      822.77      768.46      8.97 o
   4   3   3      460.44      439.68      5.47 o
   5   3   3      149.47      154.13      3.30 o
   6   3   3      271.81      255.29      4.85 o
   7   3   3        1.39        2.19      1.23 o
   8   3   3      127.61      101.94      7.06 o
   9   3   3       10.89        5.46      2.63 o
  10   3   3       28.33       31.05      3.41 o
  11   3   3        7.99       11.37      3.10 o
  12   3   3        2.60        1.07      3.67 o
  13   3   3        5.61        9.44      5.00 o
  14   3   3        0.03       -3.88      5.82 o
 -14   4   3        1.23       -5.43      5.82 o
 -13   4   3       11.51       25.22      7.76 o
 -12   4   3       20.83       15.91      6.21 o
 -11   4   3        4.88        0.00      4.66 o
 -10   4   3      113.28      111.97      5.04 o
  -9   4   3       98.03      109.81      5.31 o
  -8   4   3      161.52      170.36      5.57 o
  -7   4   3       42.14       54.29      2.95 o
  -6   4   3      120.06      107.66      3.88 o
  -5   4   3       40.28       39.30      1.96 o
  -4   4   3       64.85       63.23      2.32 o
  -3   4   3      123.86      126.99      2.82 o
  -2   4   3      256.19      262.99      7.63 o
  -1   4   3      118.75      117.30      2.00 o
   0   4   3     5492.61     5303.54     58.55 o
   1   4   3     2919.13     2791.79     31.20 o
   2   4   3      986.94     1067.57     12.74 o
   3   4   3      119.70      135.43      2.80 o
   4   4   3     3492.97     3503.21     42.07 o
   5   4   3      347.56      399.67      6.35 o
   6   4   3     1640.46     1694.96     21.38 o
   7   4   3      270.07      272.62      4.95 o
   8   4   3       24.37       22.13      2.82 o
   9   4   3       56.85       50.17      4.82 o
  10   4   3      105.00      106.34      4.98 o
  11   4   3        5.32        6.76      3.01 o
  12   4   3        4.95        1.61      3.89 o
  13   4   3        1.11       -2.23      7.66 o
  14   4   3        5.26        1.94      6.21 o
 -14   5   3       22.01       26.38      8.54 o
 -13   5   3        0.71       -3.49      5.82 o
 -12   5   3       11.68       -0.78      5.04 o
 -11   5   3        1.08       -4.27      4.27 o
 -10   5   3       10.23       13.41      3.36 o
  -9   5   3        1.87        2.00      2.48 o
  -8   5   3       18.72       16.09      2.16 o
  -7   5   3      217.54      207.24      7.75 o
  -6   5   3       15.71       29.02      1.89 o
  -5   5   3       52.84       65.10      1.97 o
  -4   5   3      601.55      609.85      9.74 o
  -3   5   3       64.61       76.07      3.03 o
  -2   5   3      601.43      646.22      8.67 o
  -1   5   3       26.80       36.64      1.26 o
   0   5   3        6.30        4.96      0.95 o
   1   5   3     2567.26     2568.55     28.96 o
   2   5   3      392.42      383.73      6.86 o
   3   5   3      642.31      653.59      8.47 o
   4   5   3        4.24        4.46      0.97 o
   5   5   3      589.06      598.83      7.96 o
   6   5   3      632.23      631.93     11.91 o
   7   5   3      230.65      231.13      4.67 o
   8   5   3       12.74       16.47      2.60 o
   9   5   3      181.15      172.88      6.82 o
  10   5   3       94.49       89.64      7.11 o
  11   5   3       49.11       47.78      5.06 o
  12   5   3        2.01        4.34      4.34 o
  13   5   3       19.45       29.37      5.41 o
  14   5   3       66.44       69.84     11.25 o
 -14   6   3        1.29       -2.33      6.21 o
 -13   6   3        1.17        4.27      6.60 o
 -12   6   3       43.39       47.46      9.12 o
 -11   6   3        2.81        3.78      3.70 o
 -10   6   3        0.86       -1.18      2.34 o
  -9   6   3      332.89      306.93      9.72 o
  -8   6   3       80.13       83.50      3.01 o
  -7   6   3      463.12      489.86      8.21 o
  -6   6   3      183.34      201.49      4.54 o
  -5   6   3     1013.29     1029.83     14.83 o
  -4   6   3     1810.10     1901.98     25.87 o
  -3   6   3     1628.07     1754.45     21.78 o
  -2   6   3     1490.25     1504.27     18.96 o
  -1   6   3     1805.36     1877.84     19.02 o
   0   6   3     3423.57     3434.85     35.66 o
   1   6   3      672.97      668.45      8.58 o
   2   6   3     5433.42     5546.12     61.28 o
   3   6   3       10.84       15.01      1.36 o
   4   6   3        0.07       -0.91      0.91 o
   5   6   3     1622.45     1685.30     19.84 o
   6   6   3      134.12      134.35      3.56 o
   7   6   3       12.04       13.07      1.70 o
   8   6   3       18.59       22.20      2.84 o
   9   6   3        9.81        8.79      2.82 o
  10   6   3        2.63        1.91      3.65 o
  11   6   3        5.72       12.20      4.44 o
  12   6   3      134.82      141.30      9.72 o
  13   6   3       19.39       28.51     10.09 o
 -14   7   3        1.78        6.21      7.37 o
 -13   7   3        9.07       15.65      7.95 o
 -12   7   3        0.16        1.10      4.85 o
 -11   7   3       36.21       53.04      7.37 o
 -10   7   3        8.61        7.86      2.91 o
  -9   7   3      133.50      121.96      6.97 o
  -8   7   3      265.99      267.92      7.99 o
  -7   7   3        0.14        5.98      1.50 o
  -6   7   3      153.50      149.70      4.30 o
  -5   7   3        7.18        7.67      2.49 o
  -4   7   3      899.58      939.69     12.41 o
  -3   7   3      226.21      227.05      4.30 o
  -2   7   3     1775.12     1842.55     19.96 o
  -1   7   3      123.37      163.78      3.01 o
   0   7   3     2384.67     2316.95     24.61 o
   1   7   3      890.73      948.62     11.81 o
   2   7   3      763.94      770.89      9.94 o
   3   7   3       38.61       39.84      2.13 o
   4   7   3     1249.53     1331.43     15.03 o
   5   7   3        0.40        0.23      1.62 o
   6   7   3       23.16       21.79      1.89 o
   7   7   3        0.01        0.61      1.49 o
   8   7   3       18.55       14.37      5.86 o
   9   7   3       73.63       81.70      5.47 o
  10   7   3       62.11       75.30      5.85 o
  11   7   3        0.05        0.55      3.98 o
  12   7   3        0.57       -0.03      4.26 o
  13   7   3        3.34        2.33      6.60 o
 -13   8   3        9.26       16.26      5.74 o
 -12   8   3        0.41        0.69      4.37 o
 -11   8   3        5.11        6.36      4.09 o
 -10   8   3       38.01       39.86      4.05 o
  -9   8   3        9.67        8.68      3.92 o
  -8   8   3      182.17      165.10      6.44 o
  -7   8   3      535.98      530.56     10.98 o
  -6   8   3      562.08      510.15     11.53 o
  -5   8   3      398.50      416.23      6.56 o
  -4   8   3      828.64      919.82     21.69 o
  -3   8   3       55.45       81.96      2.19 o
  -2   8   3      131.39      135.23      2.87 o
  -1   8   3       33.96       63.39      2.04 o
   0   8   3     3642.46     3849.38     40.15 o
   1   8   3      647.89      644.45      8.71 o
   2   8   3       13.27        6.98      1.29 o
   3   8   3       28.94       26.07      1.78 o
   4   8   3      448.22      427.11      6.52 o
   5   8   3        0.86        2.95      1.43 o
   6   8   3        1.65        1.38      1.51 o
   7   8   3      158.37      141.93      4.83 o
   8   8   3        0.01       -3.03      3.03 o
   9   8   3       36.78       38.07      4.56 o
  10   8   3        0.20       -1.84      3.33 o
  11   8   3       88.53      100.72      6.84 o
  12   8   3       74.59       70.06      6.53 o
  13   8   3       17.10       28.71      8.54 o
 -13   9   3        3.61       15.52      7.37 o
 -12   9   3        0.10        6.30      5.82 o
 -11   9   3        7.07       19.93      4.92 o
 -10   9   3        5.72        2.26      2.84 o
  -9   9   3        0.23       -2.02      2.40 o
  -8   9   3      114.51      110.38      3.70 o
  -7   9   3        8.45        6.50      1.83 o
  -6   9   3        0.13       -1.57      1.57 o
  -5   9   3      121.77      102.84      3.67 o
  -4   9   3      105.37      101.50      3.59 o
  -3   9   3       20.73       13.26      1.68 o
  -2   9   3        1.96        0.14      0.87 o
  -1   9   3      508.32      517.29      6.83 o
   0   9   3      549.66      540.60      7.40 o
   1   9   3      731.37      754.43     10.02 o
   2   9   3       24.70       28.08      1.75 o
   3   9   3      640.04      614.68      8.62 o
   4   9   3       26.24       26.78      1.92 o
   5   9   3      620.60      611.79      9.54 o
   6   9   3       86.62       83.50      4.16 o
   7   9   3       19.65       15.19      2.63 o
   8   9   3       98.11      103.37      5.99 o
   9   9   3      104.34      115.05      6.53 o
  10   9   3       29.70       25.32      4.74 o
  11   9   3       65.25       81.39      6.47 o
  12   9   3        6.97       12.91      9.90 o
  13   9   3       21.28       27.55      8.54 o
 -13  10   3       15.53       11.64      6.98 o
 -12  10   3        9.11        4.96      4.85 o
 -11  10   3        2.72        1.82      4.46 o
 -10  10   3        0.06       -1.75      2.25 o
  -9  10   3       21.83       23.93      2.58 o
  -8  10   3       19.55       25.16      2.54 o
  -7  10   3        0.26        2.49      2.00 o
  -6  10   3        0.29       -0.18      1.91 o
  -5  10   3      959.02      917.07     14.71 o
  -4  10   3      636.17      635.23     11.00 o
  -3  10   3      471.67      421.37      8.06 o
  -2  10   3       62.33       72.78      2.95 o
  -1  10   3      217.00      218.89      5.25 o
   0  10   3     1269.09     1357.84     16.43 o
   1  10   3       79.14       96.69      2.88 o
   2  10   3      248.17      287.31      5.17 o
   3  10   3       55.39       57.84      2.37 o
   4  10   3        0.04        0.49      3.12 o
   5  10   3      161.61      165.33      5.43 o
   6  10   3      142.13      140.41      5.09 o
   7  10   3      159.62      155.05      5.40 o
   8  10   3      100.55      108.62      6.33 o
   9  10   3      154.90      141.70      7.40 o
  10  10   3        0.02       -3.62      3.62 o
  11  10   3       12.95       13.03      4.74 o
  12  10   3      103.50      114.48     12.42 o
 -12  11   3        3.36        6.60      6.21 o
 -11  11   3       27.31       27.55      4.03 o
 -10  11   3       79.83       96.98      5.58 o
  -9  11   3       37.25       32.74      3.03 o
  -8  11   3        0.06       -0.34      2.20 o
  -7  11   3      477.75      465.70      9.27 o
  -6  11   3      293.61      287.05      6.91 o
  -5  11   3        3.30        2.09      2.18 o
  -4  11   3      174.23      175.59      5.20 o
  -3  11   3       24.99       31.95      2.62 o
  -2  11   3       26.71       33.69      2.91 o
  -1  11   3      619.30      611.20      8.66 o
   0  11   3      163.70      176.40      4.83 o
   1  11   3      494.87      484.62      7.47 o
   2  11   3       26.84       32.28      2.07 o
   3  11   3      371.34      364.33      7.15 o
   4  11   3      285.75      298.11      7.87 o
   5  11   3      271.55      246.89      6.77 o
   6  11   3        6.67        3.39      2.62 o
   7  11   3      131.52      144.62      5.48 o
   8  11   3       11.40       16.51      4.06 o
   9  11   3        0.78        0.78      3.58 o
  10  11   3       24.21       34.10      5.25 o
  11  11   3        0.63       -2.88      4.32 o
  12  11   3        0.46       -5.82      5.82 o
 -12  12   3       11.11       12.75      5.43 o
 -11  12   3        4.00        1.89      4.03 o
 -10  12   3        5.63        3.01      3.40 o
  -9  12   3       16.86       17.24      2.86 o
  -8  12   3       39.13       49.82      3.44 o
  -7  12   3      216.65      208.76      6.04 o
  -6  12   3      380.80      358.98      8.02 o
  -5  12   3       82.83       81.64      3.91 o
  -4  12   3      422.05      380.11      8.14 o
  -3  12   3     1157.83     1142.94     17.92 o
  -2  12   3       35.10       35.86      2.53 o
  -1  12   3        4.83        3.47      1.32 o
   0  12   3        1.43        2.77      1.68 o
   1  12   3       28.36       30.58      2.11 o
   2  12   3       73.36       77.51      3.45 o
   3  12   3      107.73      106.06      3.97 o
   4  12   3      798.55      790.22     13.86 o
   5  12   3       42.66       40.95      3.50 o
   6  12   3       95.06       99.84      6.06 o
   7  12   3      104.59       96.95      4.68 o
   8  12   3       11.70        9.92      3.87 o
   9  12   3      185.52      198.86      8.95 o
  10  12   3        0.08        3.92      4.38 o
  11  12   3        1.23        6.60      5.82 o
  12  12   3        2.27        3.88      6.21 o
 -11  13   3        3.77       -1.50      5.43 o
 -10  13   3        3.11        3.00      3.50 o
  -9  13   3       12.99       10.61      2.75 o
  -8  13   3       10.90        6.41      2.77 o
  -7  13   3       63.71       71.65      4.02 o
  -6  13   3       70.78       63.74      3.78 o
  -5  13   3      139.16      131.37      4.97 o
  -4  13   3       29.82       29.68      3.11 o
  -3  13   3      356.50      330.32      7.67 o
  -2  13   3       10.64       10.95      2.17 o
  -1  13   3      399.76      363.25      7.18 o
   0  13   3        2.49        0.63      2.00 o
   1  13   3       74.86       77.90      3.43 o
   2  13   3      195.48      198.78      5.43 o
   3  13   3      136.52      148.58      4.83 o
   4  13   3       54.02       42.04      3.54 o
   5  13   3       18.99       20.58      3.13 o
   6  13   3      155.14      155.33      6.16 o
   7  13   3       51.82       51.82      3.94 o
   8  13   3        0.28       -1.66      5.00 o
   9  13   3        2.47        5.90      5.05 o
  10  13   3        3.31       -3.68      3.68 o
  11  13   3        1.26        3.49      5.82 o
 -11  14   3        1.02        8.92      6.98 o
 -10  14   3       18.37       19.63      5.82 o
  -9  14   3       17.75       17.09      3.16 o
  -8  14   3       12.34       10.42      2.94 o
  -7  14   3        7.73       11.77      2.89 o
  -6  14   3      226.90      226.95      6.75 o
  -5  14   3       62.37       67.47      4.02 o
  -4  14   3       11.16        9.89      2.82 o
  -3  14   3        5.39        9.85      2.66 o
  -2  14   3       91.03       88.70      4.29 o
  -1  14   3      103.62      104.00      4.18 o
   0  14   3        0.28       -5.03      5.04 o
   1  14   3        0.12       -0.84      2.13 o
   2  14   3       15.33       16.66      2.72 o
   3  14   3       10.97        9.61      2.77 o
   4  14   3      526.59      498.69     10.47 o
   5  14   3      104.65       94.80      4.74 o
   6  14   3        0.31       -2.08      2.63 o
   7  14   3       13.43       11.59      3.19 o
   8  14   3        1.39        3.59      3.82 o
   9  14   3       57.30       54.66      5.93 o
  10  14   3        0.02        1.11      4.39 o
  11  14   3        0.69        5.43      6.60 o
 -10  15   3       30.17       30.26      8.54 o
  -9  15   3        2.18       -0.44      2.93 o
  -8  15   3        6.68        5.19      2.95 o
  -7  15   3       68.60       63.05      4.22 o
  -6  15   3       43.31       39.07      3.58 o
  -5  15   3        3.00        1.43      2.65 o
  -4  15   3      267.28      276.41      7.48 o
  -3  15   3       49.89       54.14      3.37 o
  -2  15   3        0.01        0.12      2.14 o
  -1  15   3      155.47      137.46      7.39 o
   0  15   3       59.27       52.38      4.79 o
   1  15   3       57.72       54.48      4.87 o
   2  15   3       29.22       38.26      4.50 o
   3  15   3        0.77       -1.21      2.68 o
   4  15   3       66.94       55.81      4.62 o
   5  15   3       40.71       49.24      3.97 o
   6  15   3        1.40       -1.14      3.03 o
   7  15   3        7.27        9.09      3.24 o
   8  15   3        0.47        2.97      3.80 o
   9  15   3        3.86        8.62      5.22 o
  10  15   3       12.57       14.35      7.37 o
 -10  16   3        1.65       -1.55      6.21 o
  -9  16   3       27.71       31.99      5.41 o
  -8  16   3        0.09       -2.67      2.67 o
  -7  16   3        3.29        0.67      2.89 o
  -6  16   3       22.65       21.54      3.23 o
  -5  16   3      108.63      113.94      5.22 o
  -4  16   3        0.59        1.06      2.62 o
  -3  16   3       66.28       58.65      3.49 o
  -2  16   3        4.40        1.65      4.10 o
  -1  16   3        1.17       -4.02      4.02 o
   0  16   3        9.11       13.04      5.45 o
   1  16   3       33.14       35.71      4.87 o
   2  16   3       70.42       65.19      6.24 o
   3  16   3        5.71        3.22      4.50 o
   4  16   3       14.07       20.04      3.73 o
   5  16   3       45.54       48.38      4.14 o
   6  16   3       10.24       -0.24      2.86 o
   7  16   3       32.78       38.47      4.67 o
   8  16   3        1.33       10.05      4.49 o
   9  16   3        1.28        2.43      5.04 o
  -9  17   3        4.22        2.51      5.25 o
  -8  17   3       19.64       26.73      5.11 o
  -7  17   3        2.31        2.45      3.09 o
  -6  17   3       12.92       16.31      3.40 o
  -5  17   3        0.02        1.97      2.77 o
  -4  17   3        3.92        2.64      3.94 o
  -3  17   3        0.00       -0.98      4.98 o
  -2  17   3       12.12       19.18      5.07 o
  -1  17   3        8.84        7.16      4.75 o
   0  17   3      183.85      190.61      9.79 o
   1  17   3        5.87        7.38      4.83 o
   2  17   3       50.45       38.92      5.99 o
   3  17   3       38.99       52.73      6.40 o
   4  17   3       34.36       43.53      6.22 o
   5  17   3       98.30       94.28      5.88 o
   6  17   3        3.48       -0.25      3.86 o
   7  17   3       52.46       62.88      5.42 o
   8  17   3       15.18       36.13      8.92 o
   9  17   3        0.74        0.00      6.21 o
  -8  18   3        6.41        6.41      4.69 o
  -7  18   3       55.72       75.26     10.02 o
  -6  18   3        0.11       -1.24      3.12 o
  -5  18   3       35.88       37.01      4.87 o
  -4  18   3       13.64       12.27      4.04 o
  -3  18   3        7.50       10.46      4.89 o
  -2  18   3        2.18       -4.40      4.40 o
  -1  18   3       20.87       25.30      5.59 o
   0  18   3        1.03       -4.50      4.50 o
   1  18   3       19.40       18.92      6.72 o
   2  18   3        0.21       -2.24      5.47 o
   3  18   3        0.07       -4.86      4.86 o
   4  18   3        0.19       -1.82      6.98 o
   5  18   3       17.97       21.77      6.04 o
   6  18   3        0.04       -6.31      6.31 o
   7  18   3       38.40       46.33      6.90 o
   8  18   3        0.41       -5.82      5.82 o
  -7  19   3        3.59        5.57     15.71 o
  -6  19   3       46.67       54.93     12.76 o
  -5  19   3        9.16        9.95      5.25 o
  -4  19   3        0.64       -0.23      5.45 o
  -3  19   3        1.51       -4.56      4.56 o
  -2  19   3        3.00        5.79      5.01 o
  -1  19   3       91.83       92.89      7.61 o
   0  19   3       65.76       55.44      8.18 o
   1  19   3        7.42       -5.74      5.74 o
   2  19   3       27.95       30.83      7.67 o
   3  19   3       65.52       68.57      9.51 o
   4  19   3      143.15      168.34     10.05 o
   5  19   3        0.06       -7.07      7.07 o
   6  19   3       29.86       47.02      8.78 o
  -5  20   3       13.90       17.13      7.62 o
  -4  20   3        4.55        5.45      6.79 o
  -3  20   3        1.42       -2.16      5.43 o
  -2  20   3       47.95       52.84      7.11 o
  -1  20   3       18.18       13.71      5.82 o
   0  20   3       10.23        3.74      6.44 o
   1  20   3        0.01       -0.36      6.41 o
   2  20   3        0.55       -3.04     14.94 o
   3  20   3        1.15       -5.92      6.13 o
   4  20   3       24.91       15.31     14.94 o
   5  20   3       11.64       -0.14      6.36 o
  -2  21   3       17.08       22.50     11.64 o
   0  21   3        0.14       -0.10     12.03 o
   1  21   3        0.69       -6.57      6.57 o
   2  21   3        0.17       -6.17      6.17 o
   3  21   3        0.71       -8.53      8.53 o
 -14   0   4       46.50       62.08      9.31 o
 -13   0   4       27.22       29.87      7.37 o
 -12   0   4        0.03        0.78      4.66 o
 -11   0   4        0.18        2.72      3.88 o
 -10   0   4      464.06      465.33     14.01 o
  -9   0   4     1938.52     1945.86     43.26 o
  -8   0   4      792.77      784.20     19.54 o
  -7   0   4       31.89       35.14      3.30 o
  -6   0   4       35.42       32.38      2.87 o
  -5   0   4     6090.19     6678.59    134.67 o
  -4   0   4      619.10      664.16     12.96 o
  -3   0   4      883.89      807.57     14.96 o
  -2   0   4      211.13      205.64      8.94 o
  -1   0   4     2977.59     2802.66     47.40 o
   0   0   4     8219.99     8091.66    117.17 o
   1   0   4     7306.87     6470.83    122.45 o
   2   0   4       37.91       71.14      7.53 o
   3   0   4      625.64      660.92      9.61 o
   4   0   4     2564.02     2594.20     47.97 o
   5   0   4      451.68      354.79     15.03 o
   6   0   4     1927.72     2040.92     45.10 o
   7   0   4      436.06      439.72     13.28 o
   8   0   4       94.89      105.90      6.52 o
   9   0   4       66.57       48.74      6.21 o
  10   0   4       45.98       36.08      5.22 o
  11   0   4       46.93       36.81      5.50 o
  12   0   4      152.54      155.81      9.32 o
  13   0   4       21.87       19.13      7.18 o
  14   0   4        3.76        1.16      6.21 o
 -14   1   4        0.11        2.72      5.82 o
 -13   1   4        1.17        1.73      3.53 o
 -12   1   4        6.63        9.40      3.64 o
 -11   1   4        5.57        7.95      3.26 o
 -10   1   4        0.03       -0.03      1.73 o
  -9   1   4       23.84       24.28      2.55 o
  -8   1   4       26.64       28.15      2.26 o
  -7   1   4       29.35       29.46      2.12 o
  -6   1   4       28.64       26.11      1.93 o
  -5   1   4      340.20      380.17      6.67 o
  -4   1   4     2048.14     1963.41     23.96 o
  -3   1   4      329.43      334.31      5.15 o
  -2   1   4      534.86      520.61      7.91 o
  -1   1   4     4141.53     4106.11     45.26 o
   0   1   4     7969.47     7750.23     94.27 o
   1   1   4    10563.74    10322.15    120.81 o
   2   1   4     4001.28     3795.14     42.05 o
   3   1   4       93.37       77.23      1.89 o
   4   1   4        6.84        0.87      0.62 o
   5   1   4     1708.05     1637.69     22.92 o
   6   1   4      132.38      122.22      4.47 o
   7   1   4      122.51      118.99      4.51 o
   8   1   4        4.90        4.36      2.18 o
   9   1   4        3.98        0.99      2.51 o
  10   1   4        3.73       -0.08      2.40 o
  11   1   4        7.25        7.76      2.99 o
  12   1   4        3.91        7.63      3.29 o
  13   1   4        0.69        4.00      3.58 o
  14   1   4       10.29       12.07      4.79 o
 -14   2   4       35.94       33.37      8.15 o
 -13   2   4        0.07        1.16      5.43 o
 -12   2   4       34.18       49.93      5.47 o
 -11   2   4       24.49       20.38      3.97 o
 -10   2   4       37.17       38.16      2.87 o
  -9   2   4        3.23        3.67      2.07 o
  -8   2   4      100.69       98.37      3.73 o
  -7   2   4      199.95      196.31      5.08 o
  -6   2   4      515.17      542.94      9.86 o
  -5   2   4      613.91      621.10      9.67 o
  -4   2   4     1003.03     1145.37     15.99 o
  -3   2   4       28.18       17.53      1.34 o
  -2   2   4      791.78      784.83     11.28 o
  -1   2   4      690.74      658.58      8.07 o
   0   2   4     2355.90     2244.27     26.87 o
   1   2   4      997.13      992.68     11.83 o
   2   2   4     1455.86     1436.59     18.09 o
   3   2   4     3205.65     3170.26     35.69 o
   4   2   4     1204.14     1279.13     14.42 o
   5   2   4     5076.10     5192.31     59.26 o
   6   2   4     1027.96     1045.93     17.67 o
   7   2   4      144.11      156.63      5.32 o
   8   2   4        2.17        5.68      2.31 o
   9   2   4      168.74      176.82      6.67 o
  10   2   4       58.60       57.06      5.49 o
  11   2   4        0.41        1.48      2.80 o
  12   2   4       22.41       23.04      3.63 o
  13   2   4        3.17        4.37      4.42 o
  14   2   4        2.56        3.88      6.60 o
 -14   3   4        1.81       -0.78      6.21 o
 -13   3   4        0.97        0.39      5.43 o
 -12   3   4       25.02       27.55      6.98 o
 -11   3   4        0.16        0.32      2.98 o
 -10   3   4       51.04       54.66      3.88 o
  -9   3   4      148.99      131.77      4.69 o
  -8   3   4       95.63       97.07      3.82 o
  -7   3   4      515.50      540.02     10.10 o
  -6   3   4      259.17      240.10      5.03 o
  -5   3   4       69.07       75.48      4.44 o
  -4   3   4     1042.82     1036.46     14.66 o
  -3   3   4     3392.50     3491.91     45.27 o
  -2   3   4     1643.17     1414.00     16.28 o
  -1   3   4     1169.63     1121.25     12.33 o
   0   3   4      357.12      350.65      5.29 o
   1   3   4      107.73      121.42      2.75 o
   2   3   4      521.77      564.79      8.61 o
   3   3   4     4253.23     4184.48     46.45 o
   4   3   4       54.67       58.15      1.96 o
   5   3   4     2547.44     2481.25     28.20 o
   6   3   4     1024.53     1094.95     16.86 o
   7   3   4      248.17      240.95      6.62 o
   8   3   4       98.92       85.46      4.25 o
   9   3   4        2.93       -0.28      2.53 o
  10   3   4       14.83       14.60      3.14 o
  11   3   4       14.81        9.48      3.09 o
  12   3   4       58.17       47.11      4.66 o
  13   3   4       22.47       20.77      4.94 o
  14   3   4       11.98       -4.66      6.21 o
 -14   4   4        0.20        0.39      6.21 o
 -13   4   4       20.18       29.10      8.15 o
 -12   4   4        0.01        0.78      5.04 o
 -11   4   4       54.64       45.40      8.15 o
 -10   4   4       15.42        7.48      2.54 o
  -9   4   4       13.54       14.71      2.44 o
  -8   4   4        3.30        1.13      1.79 o
  -7   4   4      119.92      118.82      3.99 o
  -6   4   4        6.15        5.60      1.26 o
  -5   4   4      243.49      212.32      5.00 o
  -4   4   4      530.72      586.59     10.30 o
  -3   4   4       51.40       51.82      2.17 o
  -2   4   4     1168.72     1266.07     18.42 o
  -1   4   4      163.84      146.09      2.73 o
   0   4   4     2513.87     2383.90     29.03 o
   1   4   4      542.11      570.92      8.04 o
   2   4   4      414.73      384.97      5.52 o
   3   4   4     1357.56     1402.36     16.56 o
   4   4   4       16.68       16.18      1.23 o
   5   4   4      542.31      532.86      7.28 o
   6   4   4       59.48       60.18      2.35 o
   7   4   4      166.98      147.93      5.23 o
   8   4   4       50.35       60.28      5.47 o
   9   4   4        1.44       -2.24      2.24 o
  10   4   4        7.10       11.68      3.05 o
  11   4   4        2.27        3.13      2.82 o
  12   4   4        0.11        1.08      3.99 o
  13   4   4        9.63        7.64      4.54 o
  14   4   4        0.05       -6.21      6.21 o
 -14   5   4       44.33       54.32     10.09 o
 -13   5   4       35.74       45.39      8.92 o
 -12   5   4        7.04       10.47      5.82 o
 -11   5   4       45.48       39.58      7.76 o
 -10   5   4      126.65      142.82     10.48 o
  -9   5   4        1.25        0.32      1.68 o
  -8   5   4        9.50        6.31      1.85 o
  -7   5   4      120.69      123.26      4.02 o
  -6   5   4       42.97       40.88      3.90 o
  -5   5   4      986.11     1033.52     23.40 o
  -4   5   4      108.35      126.55      3.17 o
  -3   5   4       68.02       57.59      2.81 o
  -2   5   4      207.13      186.49      3.27 o
  -1   5   4      167.22      160.28      2.77 o
   0   5   4       34.38       29.38      1.45 o
   1   5   4     1726.90     1675.91     21.04 o
   2   5   4       89.46       93.16      2.85 o
   3   5   4      260.60      289.25      4.68 o
   4   5   4      359.46      393.13      5.87 o
   5   5   4      391.09      389.93      5.93 o
   6   5   4       20.07       15.84      1.73 o
   7   5   4       24.38       28.89      3.02 o
   8   5   4        0.00       -1.98      1.98 o
   9   5   4        0.41       -0.68      2.40 o
  10   5   4        3.20        0.76      2.73 o
  11   5   4        3.75       -3.22      3.71 o
  12   5   4       13.78       11.41      4.65 o
  13   5   4        3.36        0.37      5.04 o
 -14   6   4        0.75        1.55      6.60 o
 -13   6   4       41.18       63.63     10.09 o
 -12   6   4        3.08       -1.55      5.43 o
 -11   6   4        0.32       -1.94      4.66 o
 -10   6   4       92.82       89.59      6.40 o
  -9   6   4       92.62       83.26      5.86 o
  -8   6   4      103.12      101.52      3.90 o
  -7   6   4        7.69        7.31      1.46 o
  -6   6   4        1.02       -0.01      1.38 o
  -5   6   4      267.07      308.91      5.79 o
  -4   6   4      309.93      330.93      5.99 o
  -3   6   4      182.62      179.63      4.45 o
  -2   6   4      116.82      115.52      3.43 o
  -1   6   4     1687.57     1660.73     18.06 o
   0   6   4     3226.21     3336.23     40.39 o
   1   6   4       19.13       26.56      1.98 o
   2   6   4      778.06      851.78     10.83 o
   3   6   4      483.42      537.92      7.51 o
   4   6   4      119.35      104.54      2.60 o
   5   6   4     1228.78     1300.73     16.72 o
   6   6   4     1033.71      954.48     13.29 o
   7   6   4      110.03      120.30      6.22 o
   8   6   4       92.70       88.08      4.38 o
   9   6   4       14.13       10.59      2.84 o
  10   6   4       63.15       56.12      5.47 o
  11   6   4        3.15        2.75      3.99 o
  12   6   4        6.24        9.41      4.56 o
  13   6   4       20.92       25.22      8.54 o
 -13   7   4       37.29       43.84      9.31 o
 -12   7   4       10.03        2.80      4.19 o
 -11   7   4        1.78        5.24      4.11 o
 -10   7   4        6.47        1.48      3.13 o
  -9   7   4        0.12        0.33      2.64 o
  -8   7   4       34.43       44.54      4.46 o
  -7   7   4        0.67        0.07      1.67 o
  -6   7   4       10.22        7.16      1.77 o
  -5   7   4       51.97       60.26      3.08 o
  -4   7   4     1180.44     1371.58     19.43 o
  -3   7   4      873.17      914.87     13.31 o
  -2   7   4      545.99      564.57      7.06 o
  -1   7   4     6017.91     6409.04     65.88 o
   0   7   4      249.09      256.89      4.40 o
   1   7   4     1303.42     1474.77     18.89 o
   2   7   4       10.02       22.90      1.62 o
   3   7   4       69.64       74.08      3.08 o
   4   7   4      129.91      118.02      3.15 o
   5   7   4      240.57      239.88      4.59 o
   6   7   4      806.96      812.65     11.79 o
   7   7   4       52.65       53.14      2.97 o
   8   7   4       39.04       36.38      3.26 o
   9   7   4        1.79       -0.98      3.47 o
  10   7   4        2.29        4.58      3.75 o
  11   7   4        2.13        3.11      4.94 o
  12   7   4       17.61       30.13      5.52 o
  13   7   4        1.88       -4.66      6.21 o
 -13   8   4        6.89       12.24      8.92 o
 -12   8   4        0.34        8.72      4.64 o
 -11   8   4       24.06       20.19      6.21 o
 -10   8   4       84.73       77.86     10.67 o
  -9   8   4       54.09       46.57      4.09 o
  -8   8   4      208.48      202.68      7.17 o
  -7   8   4        9.02        8.46      2.57 o
  -6   8   4        8.35       10.71      2.54 o
  -5   8   4      489.40      459.19      8.79 o
  -4   8   4       92.58      102.56      2.99 o
  -3   8   4      185.06      199.73      3.85 o
  -2   8   4      194.39      203.14      3.65 o
  -1   8   4      214.20      230.56      4.16 o
   0   8   4       52.65       57.69      2.99 o
   1   8   4      741.90      785.34     10.33 o
   2   8   4      305.22      303.58      5.14 o
   3   8   4      116.83      107.18      3.01 o
   4   8   4       32.79       35.73      2.09 o
   5   8   4       10.75       15.73      1.97 o
   6   8   4       71.69       72.66      2.96 o
   7   8   4        0.34       -1.34      2.25 o
   8   8   4       16.20       21.26      4.27 o
   9   8   4       11.50       13.43      3.83 o
  10   8   4        9.33        5.41      4.19 o
  11   8   4        4.95        5.21      6.81 o
  12   8   4        0.24       -2.62      7.29 o
  13   8   4        5.07        6.60      6.98 o
 -13   9   4       17.69        8.92      7.37 o
 -12   9   4       46.19       54.40     17.65 o
 -11   9   4        9.74        8.92      4.29 o
 -10   9   4       30.78       28.65      3.42 o
  -9   9   4       18.82       20.96      3.09 o
  -8   9   4      165.62      165.71      5.90 o
  -7   9   4      224.50      207.12      6.43 o
  -6   9   4      152.16      147.24      4.36 o
  -5   9   4      435.77      417.86      7.93 o
  -4   9   4      996.90     1024.97     13.91 o
  -3   9   4      174.50      182.32      3.66 o
  -2   9   4       89.77      101.14      3.19 o
  -1   9   4      673.73      797.03     10.42 o
   0   9   4      305.34      345.35      5.61 o
   1   9   4      203.99      236.46      4.51 o
   2   9   4      320.88      367.71      6.01 o
   3   9   4       19.79       20.04      2.54 o
   4   9   4       26.73       45.83      2.38 o
   5   9   4        1.01        3.09      2.02 o
   6   9   4        0.15       -2.17      2.17 o
   7   9   4       60.73       58.35      4.10 o
   8   9   4       41.57       39.08      4.74 o
   9   9   4       22.06       29.30      4.78 o
  10   9   4       51.23       53.83      5.70 o
  11   9   4       22.22       24.90      5.93 o
  12   9   4        4.12       -5.43      5.82 o
  13   9   4        1.20        6.98      7.76 o
 -13  10   4        0.60        5.82      6.98 o
 -12  10   4        1.28        5.36      4.64 o
 -11  10   4       38.04       33.11      5.47 o
 -10  10   4       29.19       21.34      3.36 o
  -9  10   4        4.11       -1.48      2.30 o
  -8  10   4       23.69       22.08      2.32 o
  -7  10   4       42.30       35.55      4.25 o
  -6  10   4       47.19       42.12      2.81 o
  -5  10   4       17.96       20.83      2.84 o
  -4  10   4       62.65       50.29      2.89 o
  -3  10   4        9.22       11.64      1.81 o
  -2  10   4       12.27        8.23      1.34 o
  -1  10   4      149.74      128.97      3.33 o
   0  10   4      112.10      100.07      3.27 o
   1  10   4      424.11      417.55      7.74 o
   2  10   4       67.25       65.40      2.63 o
   3  10   4      794.69      778.30     10.75 o
   4  10   4        5.78        7.10      1.76 o
   5  10   4      188.31      181.30      6.37 o
   6  10   4        8.00        6.69      2.62 o
   7  10   4        8.42        4.21      2.72 o
   8  10   4        8.90        9.88      3.55 o
   9  10   4       32.54       34.75      5.02 o
  10  10   4        0.46       -3.20      3.81 o
  11  10   4       28.12       39.69     10.18 o
  12  10   4        5.71       10.86      6.60 o
 -12  11   4       21.55       31.81      8.15 o
 -11  11   4        1.14        0.89      8.73 o
 -10  11   4       17.55       13.80      3.05 o
  -9  11   4       36.25       45.95      3.20 o
  -8  11   4      133.13      109.97      4.33 o
  -7  11   4       21.98       14.98      2.45 o
  -6  11   4      102.23       95.75      4.10 o
  -5  11   4       70.03       63.40      3.40 o
  -4  11   4       25.54       20.16      2.54 o
  -3  11   4       24.07       32.99      2.41 o
  -2  11   4        3.53        3.92      1.85 o
  -1  11   4      419.75      441.91      6.94 o
   0  11   4       83.67       79.66      3.11 o
   1  11   4      233.58      273.09      5.30 o
   2  11   4       20.67       20.08      1.96 o
   3  11   4      323.33      350.19      7.14 o
   4  11   4      118.49      119.17      4.22 o
   5  11   4      835.15      808.43     14.04 o
   6  11   4       69.54       71.53      3.99 o
   7  11   4        1.83       -2.61      2.61 o
   8  11   4       33.03       20.53      4.31 o
   9  11   4      149.01      154.23     11.86 o
  10  11   4        3.44        2.79      4.04 o
  11  11   4        0.35       -1.62      4.22 o
  12  11   4       16.09       18.62      7.37 o
 -12  12   4        1.73       -0.78      6.21 o
 -11  12   4       28.11       21.61      4.09 o
 -10  12   4        7.69        4.68      3.64 o
  -9  12   4       23.73       27.15      2.98 o
  -8  12   4        0.42       -2.15      2.15 o
  -7  12   4       15.41       16.54      2.66 o
  -6  12   4      123.13      121.56      5.65 o
  -5  12   4        5.98        5.74      3.06 o
  -4  12   4      126.19      126.41      4.69 o
  -3  12   4        4.01        7.73      2.06 o
  -2  12   4       24.54       23.87      2.32 o
  -1  12   4        0.45       -1.49      1.49 o
   0  12   4      284.04      315.30      6.69 o
   1  12   4       54.48       60.95      2.70 o
   2  12   4       70.43       74.84      3.51 o
   3  12   4        0.88       -1.81      1.96 o
   4  12   4        0.06        0.54      3.05 o
   5  12   4       62.63       50.94      3.69 o
   6  12   4      217.28      208.95      8.67 o
   7  12   4        1.57        3.61      3.05 o
   8  12   4       50.65       53.54      5.57 o
   9  12   4        3.83        4.73      4.30 o
  10  12   4        5.12        7.25      4.47 o
  11  12   4        1.32        6.60      6.60 o
 -11  13   4       10.08        3.74      4.19 o
 -10  13   4        6.99        9.46      3.16 o
  -9  13   4       18.84       22.00      3.10 o
  -8  13   4       18.05       17.52      2.96 o
  -7  13   4       77.20       80.90      4.18 o
  -6  13   4        2.03       -0.88      2.23 o
  -5  13   4      517.64      532.86     10.56 o
  -4  13   4      365.75      369.16      8.38 o
  -3  13   4     1013.06      967.98     14.63 o
  -2  13   4        1.75        2.53      2.00 o
  -1  13   4       63.45       62.06      3.35 o
   0  13   4       78.06       75.28      3.29 o
   1  13   4        4.11        5.15      2.33 o
   2  13   4       82.64       93.84      3.95 o
   3  13   4      143.69      127.32      5.58 o
   4  13   4       18.09       19.50      3.04 o
   5  13   4      294.73      296.78      7.82 o
   6  13   4      135.57      128.85      5.26 o
   7  13   4       19.61       14.19      3.51 o
   8  13   4       68.26       79.13      6.49 o
   9  13   4        5.67        1.57      3.82 o
  10  13   4       53.45       53.98      6.26 o
  11  13   4       34.90       46.95     10.09 o
 -11  14   4        0.30        0.00      5.82 o
 -10  14   4        1.61       -3.31      3.31 o
  -9  14   4        0.07       -2.53      2.53 o
  -8  14   4       20.66       14.96      3.82 o
  -7  14   4        2.39       -0.57      2.70 o
  -6  14   4       14.41       23.46      3.32 o
  -5  14   4       29.34       34.88      4.47 o
  -4  14   4      654.76      649.10     11.28 o
  -3  14   4        0.20       -0.77      2.06 o
  -2  14   4      498.29      474.24      9.54 o
  -1  14   4       46.77       49.26      3.57 o
   0  14   4        1.10       -1.21      3.49 o
   1  14   4       11.14        9.82      2.55 o
   2  14   4      160.63      158.83      5.58 o
   3  14   4      189.47      169.37      5.78 o
   4  14   4       79.85       84.84      4.81 o
   5  14   4        0.69        2.33      2.82 o
   6  14   4        9.47       11.63      4.58 o
   7  14   4        6.24        3.58      3.42 o
   8  14   4        3.21        3.87      4.13 o
   9  14   4        9.67        2.84      4.31 o
  10  14   4        5.32       -1.55      5.82 o
 -10  15   4        3.41        1.20      4.19 o
  -9  15   4        1.78       -1.28      2.81 o
  -8  15   4        0.96        0.66      2.68 o
  -7  15   4       10.39        6.23      3.49 o
  -6  15   4        6.65        7.43      3.41 o
  -5  15   4        9.11        4.89      2.71 o
  -4  15   4      154.34      164.82      5.31 o
  -3  15   4      120.15      113.66      5.21 o
  -2  15   4       30.16       22.79      2.91 o
  -1  15   4       48.09       55.91      5.37 o
   0  15   4      112.44       94.24      6.33 o
   1  15   4      127.99      125.23      6.30 o
   2  15   4       21.30       23.28      4.21 o
   3  15   4        9.40        5.23      3.13 o
   4  15   4       51.64       52.67      4.58 o
   5  15   4       51.80       55.75      4.21 o
   6  15   4       62.65       79.39      6.50 o
   7  15   4       13.11       17.28      5.62 o
   8  15   4       55.12       70.47      6.48 o
   9  15   4       18.69       22.93      6.06 o
  10  15   4        6.61       15.52      7.37 o
  -9  16   4       14.98        9.84      4.81 o
  -8  16   4       14.28       19.79      3.53 o
  -7  16   4        4.55        2.22      3.83 o
  -6  16   4        5.52        2.95      2.81 o
  -5  16   4       44.14       39.48      3.72 o
  -4  16   4       46.85       57.99      3.65 o
  -3  16   4       37.70       38.32      4.16 o
  -2  16   4       19.75       15.69      6.18 o
  -1  16   4       23.28       13.96      4.60 o
   0  16   4        7.60        3.23      4.21 o
   1  16   4       82.79       79.73      6.67 o
   2  16   4        6.31        6.30      4.66 o
   3  16   4       12.72       15.55      5.20 o
   4  16   4       29.07       19.65      3.90 o
   5  16   4        5.23        3.15      3.53 o
   6  16   4        0.56       -2.95      2.95 o
   7  16   4        7.11       -1.49      3.82 o
   8  16   4       32.50       50.80      6.00 o
   9  16   4       20.27       26.19      7.57 o
  -9  17   4        2.29       -3.90      6.12 o
  -8  17   4       79.05       96.60      7.22 o
  -7  17   4        9.83       11.13      3.34 o
  -6  17   4       31.60       30.52      3.50 o
  -5  17   4        4.91        6.61      2.73 o
  -4  17   4        0.84        1.52      3.86 o
  -3  17   4        3.40        1.80      4.33 o
  -2  17   4       50.07       42.49      6.36 o
  -1  17   4        1.85        3.47      6.58 o
   0  17   4        2.04       -3.93      4.95 o
   1  17   4       44.03       37.29      7.51 o
   2  17   4       86.89       82.82      8.74 o
   3  17   4       19.92       24.10      5.71 o
   4  17   4       19.86       21.33      5.67 o
   5  17   4       83.50       88.46      7.95 o
   6  17   4        0.10       -0.85      3.57 o
   7  17   4        0.01       -0.93      5.13 o
   8  17   4        2.57        9.31      6.98 o
  -8  18   4       30.38       23.70      5.14 o
  -7  18   4       30.41       37.42      5.26 o
  -6  18   4       82.42       79.70      5.04 o
  -5  18   4        9.18        3.37      4.18 o
  -4  18   4        3.03        2.48      4.71 o
  -3  18   4       20.80       15.45      5.17 o
  -2  18   4       44.64       44.98      5.85 o
  -1  18   4        1.16       -3.05      4.57 o
   0  18   4        4.09       -2.78      4.67 o
   1  18   4       54.33       58.73      8.09 o
   2  18   4        0.28       -6.01      6.01 o
   3  18   4      111.72      136.75     16.68 o
   4  18   4       55.43       67.31      7.26 o
   5  18   4        9.59       12.37      5.94 o
   6  18   4       16.06       24.05      7.86 o
   7  18   4        1.58        1.94      6.21 o
  -7  19   4       21.16       27.93     12.41 o
  -6  19   4        0.58       -0.53      4.72 o
  -5  19   4       28.46       50.27      6.42 o
  -4  19   4        8.74       -0.03      4.99 o
  -3  19   4      123.64      135.49      8.65 o
  -2  19   4       28.55       18.91      5.67 o
  -1  19   4       51.72       52.52      6.69 o
   0  19   4        5.68       -1.72      4.83 o
   1  19   4       18.82       23.16      6.96 o
   2  19   4      125.01      123.13     10.42 o
   3  19   4        0.74       -6.88      7.37 o
   4  19   4       10.66        7.18     11.83 o
   5  19   4       38.83       33.26      7.08 o
   6  19   4        4.99       -6.29      6.29 o
  -4  20   4        2.60        2.72     12.41 o
  -3  20   4        5.05       -5.30      5.30 o
  -2  20   4        6.79       -4.96      4.96 o
  -1  20   4        6.05        3.18      5.57 o
   0  20   4       28.01       30.06      7.94 o
   1  20   4        1.67       -5.38      6.52 o
   2  20   4       57.01       63.57      9.33 o
   3  20   4       98.21      126.98     11.37 o
   4  20   4        1.13       -4.62      6.62 o
   5  20   4       54.74       54.58      9.19 o
  -2  21   4       12.48        6.21     11.64 o
 -14   1   5        2.10        8.53      6.60 o
 -13   1   5        4.20        4.41      3.81 o
 -12   1   5       69.07       79.32      6.44 o
 -11   1   5       23.64       21.23      4.12 o
 -10   1   5        2.98        4.86      2.07 o
  -9   1   5      484.87      473.95      9.91 o
  -8   1   5      199.99      199.26      5.58 o
  -7   1   5        0.19        0.81      1.18 o
  -6   1   5      263.60      277.40      5.36 o
  -5   1   5      831.36      810.27     11.24 o
  -4   1   5      200.12      205.52      4.92 o
  -3   1   5      671.17      699.26     10.61 o
  -2   1   5     4363.10     4347.06     62.55 o
  -1   1   5     1006.22     1018.60     14.31 o
   0   1   5      465.82      414.20      5.31 o
   1   1   5      561.65      591.33      8.25 o
   2   1   5     2223.81     2083.33     23.83 o
   3   1   5        5.08        7.50      0.85 o
   4   1   5      118.43      154.57      3.13 o
   5   1   5      728.67      785.68     11.11 o
   6   1   5      115.61      116.92      4.54 o
   7   1   5       14.16       16.76      2.71 o
   8   1   5      255.38      250.69      7.28 o
   9   1   5      138.73      118.48      5.26 o
  10   1   5        1.20       -1.50      2.42 o
  11   1   5       81.01       76.41      4.97 o
  12   1   5        5.19        4.11      3.37 o
  13   1   5       12.07        9.56      3.90 o
  14   1   5       17.54       16.68      5.49 o
 -14   2   5        0.41       -0.78      6.21 o
 -13   2   5       11.18        7.37      6.21 o
 -12   2   5        6.39        3.82      3.53 o
 -11   2   5       14.12       16.41      3.81 o
 -10   2   5      174.62      166.89      5.62 o
  -9   2   5      295.17      276.35      6.39 o
  -8   2   5      432.77      407.55      8.19 o
  -7   2   5       22.06       23.69      1.93 o
  -6   2   5      150.08      155.92      4.04 o
  -5   2   5     1122.02     1095.69     14.54 o
  -4   2   5      201.85      195.94      4.47 o
  -3   2   5     2615.52     2694.81     35.50 o
  -2   2   5     1029.28     1068.71     13.70 o
  -1   2   5      152.01      146.27      3.62 o
   0   2   5     4868.25     4688.75     55.69 o
   1   2   5      107.18      102.86      2.59 o
   2   2   5      628.13      659.84      9.25 o
   3   2   5     1061.01     1085.73     14.34 o
   4   2   5      225.07      207.46      3.42 o
   5   2   5      185.28      181.76      2.59 o
   6   2   5       20.13       21.56      3.42 o
   7   2   5       29.38       31.45      3.13 o
   8   2   5      119.52      118.38      5.08 o
   9   2   5       78.75       69.75      4.26 o
  10   2   5       32.80       39.19      4.42 o
  11   2   5       34.89       35.69      4.00 o
  12   2   5        5.79        8.47      3.38 o
  13   2   5        3.13        7.02      3.51 o
  14   2   5        0.71        1.55      6.60 o
 -14   3   5        6.94       -1.55      5.82 o
 -13   3   5       22.39       27.55      7.76 o
 -12   3   5        2.47        3.10      5.43 o
 -11   3   5      112.76      115.31      5.92 o
 -10   3   5       83.88       91.49      7.07 o
  -9   3   5        4.66        2.62      1.71 o
  -8   3   5       12.59        7.81      2.01 o
  -7   3   5      330.73      315.80      6.41 o
  -6   3   5      100.08      124.18      3.55 o
  -5   3   5       20.10       19.51      1.51 o
  -4   3   5      813.01      932.65     13.83 o
  -3   3   5      527.31      596.87      9.39 o
  -2   3   5      650.27      685.88      8.68 o
  -1   3   5      433.31      441.87      8.81 o
   0   3   5      177.61      175.77      3.34 o
   1   3   5      751.14      686.93      9.52 o
   2   3   5     2693.16     2790.81     34.14 o
   3   3   5       28.92       37.30      1.84 o
   4   3   5      230.55      271.11      4.87 o
   5   3   5       10.82       14.60      1.15 o
   6   3   5     1155.47     1159.64     17.15 o
   7   3   5      373.27      410.45      9.38 o
   8   3   5       44.54       41.81      4.14 o
   9   3   5       42.34       47.47      3.96 o
  10   3   5       10.33        3.84      2.99 o
  11   3   5       50.75       57.04      4.60 o
  12   3   5       15.32       21.10      3.84 o
  13   3   5        2.31       11.64      6.98 o
 -14   4   5        1.63        2.33      6.21 o
 -13   4   5        3.75        2.33      5.82 o
 -12   4   5       43.49       47.72      8.54 o
 -11   4   5       42.31       30.26      6.98 o
 -10   4   5        7.90        7.35      2.32 o
  -9   4   5        1.51       -1.72      1.72 o
  -8   4   5       31.33       26.88      2.38 o
  -7   4   5       29.81       34.79      2.22 o
  -6   4   5        0.64       -1.07      1.07 o
  -5   4   5       11.18       10.68      1.64 o
  -4   4   5     1382.38     1425.78     20.06 o
  -3   4   5      565.47      565.21      7.52 o
  -2   4   5       23.82       32.02      1.83 o
  -1   4   5       30.71       23.99      1.47 o
   0   4   5     1281.26     1281.10     16.35 o
   1   4   5       33.44       49.14      2.34 o
   2   4   5     2626.24     2539.43     31.33 o
   3   4   5      361.39      355.91      5.47 o
   4   4   5      135.33      144.86      2.94 o
   5   4   5      806.30      823.99      9.88 o
   6   4   5     1252.09     1216.54     17.65 o
   7   4   5      670.16      646.48     12.86 o
   8   4   5      786.15      774.96     14.96 o
   9   4   5      135.64      141.30      5.72 o
  10   4   5      197.73      211.27      7.23 o
  11   4   5       10.93       15.01      4.40 o
  12   4   5        0.00        2.37      3.87 o
  13   4   5        2.06       10.09      6.98 o
 -14   5   5        4.75        3.49      6.98 o
 -13   5   5        7.79       -2.33      6.21 o
 -12   5   5       21.34       31.04      7.76 o
 -11   5   5       25.20       22.89      6.60 o
 -10   5   5        4.86        7.79      3.26 o
  -9   5   5       47.88       49.63      3.18 o
  -8   5   5        1.34        5.40      1.75 o
  -7   5   5      225.52      219.51      5.59 o
  -6   5   5       46.50       43.35      2.98 o
  -5   5   5      138.48      127.99      4.67 o
  -4   5   5      157.90      114.41      4.57 o
  -3   5   5        1.26        1.64      1.46 o
  -2   5   5      535.44      482.73      6.64 o
  -1   5   5      364.39      364.39      5.78 o
   0   5   5     1646.07     1621.77     20.46 o
   1   5   5     1578.02     1602.75     20.38 o
   2   5   5     2334.57     2435.36     30.21 o
   3   5   5      120.47       99.46      2.75 o
   4   5   5      365.93      384.50      8.96 o
   5   5   5      495.13      497.66      6.70 o
   6   5   5      811.43      852.29     12.07 o
   7   5   5       91.91      100.65      5.83 o
   8   5   5        0.01        1.80      2.35 o
   9   5   5      147.92      129.30      6.43 o
  10   5   5        0.32        1.01      2.74 o
  11   5   5        1.05       -0.93      3.99 o
  12   5   5        2.74       -3.04      5.93 o
  13   5   5        4.42        3.88      6.21 o
 -13   6   5       12.75       22.50      7.37 o
 -12   6   5       85.00      102.83     11.25 o
 -11   6   5        3.08        4.27      5.82 o
 -10   6   5        0.95       -2.73      3.69 o
  -9   6   5      412.09      392.82     13.18 o
  -8   6   5       13.24       20.68      2.80 o
  -7   6   5        2.19        0.48      1.86 o
  -6   6   5       10.86       11.11      2.14 o
  -5   6   5      191.97      196.95      4.45 o
  -4   6   5      756.22      769.40     13.91 o
  -3   6   5       38.21       43.47      2.43 o
  -2   6   5      298.21      348.68      5.16 o
  -1   6   5     1713.59     1854.41     25.33 o
   0   6   5      194.31      217.03      4.16 o
   1   6   5      257.08      239.53      4.60 o
   2   6   5        5.40        7.26      1.39 o
   3   6   5      142.77      151.68      3.48 o
   4   6   5      150.94      152.01      3.58 o
   5   6   5      119.19      133.45      3.45 o
   6   6   5       78.26       90.57      3.23 o
   7   6   5       10.40       15.57      2.68 o
   8   6   5       22.03       21.99      3.44 o
   9   6   5       40.95       48.73      3.95 o
  10   6   5       56.78       64.06      8.40 o
  11   6   5       10.20        6.70      4.42 o
  12   6   5        4.25        2.37      4.56 o
  13   6   5        1.83       -3.10      6.60 o
 -13   7   5        2.53       12.41      6.98 o
 -12   7   5       19.74       24.83      7.76 o
 -11   7   5        0.18        7.89      4.09 o
 -10   7   5        2.41        1.19      2.57 o
  -9   7   5      131.56      114.44      8.04 o
  -8   7   5       90.61       86.48      4.78 o
  -7   7   5       45.71       41.19      2.97 o
  -6   7   5        7.83        4.70      1.74 o
  -5   7   5       58.85       58.13      3.14 o
  -4   7   5      515.06      586.05      9.29 o
  -3   7   5        0.76        3.65      1.06 o
  -2   7   5     1069.45     1066.70     12.21 o
  -1   7   5        3.60        2.28      1.44 o
   0   7   5       17.39       28.56      1.72 o
   1   7   5      213.59      221.16      4.19 o
   2   7   5     1263.58     1375.75     17.99 o
   3   7   5        0.03        0.96      1.32 o
   4   7   5       20.05       19.79      1.81 o
   5   7   5      111.10      107.70      3.27 o
   6   7   5        6.29        5.64      1.84 o
   7   7   5        1.70       -1.48      2.33 o
   8   7   5       23.03       26.74      3.21 o
   9   7   5        6.49        4.78      3.87 o
  10   7   5        1.12        3.58      4.87 o
  11   7   5        4.34        6.07      5.36 o
  12   7   5       24.70       24.21      5.59 o
  13   7   5        0.80       -4.27      6.21 o
 -13   8   5        0.08        1.18      5.04 o
 -12   8   5       29.35       39.36     10.48 o
 -11   8   5        4.36        7.14      4.09 o
 -10   8   5       51.32       48.09      5.57 o
  -9   8   5      112.27      135.15      6.12 o
  -8   8   5       28.89       25.53      3.35 o
  -7   8   5       11.21        3.65      2.67 o
  -6   8   5        5.05        5.18      2.44 o
  -5   8   5      423.13      474.55      9.24 o
  -4   8   5       46.37       54.82      2.27 o
  -3   8   5        0.15        0.25      1.08 o
  -2   8   5      140.63      179.49      3.61 o
  -1   8   5     1259.91     1328.92     17.48 o
   0   8   5      414.72      462.82      6.82 o
   1   8   5       13.40       16.35      1.61 o
   2   8   5      536.18      549.27      8.01 o
   3   8   5      563.43      570.40      8.32 o
   4   8   5        2.31        0.55      1.54 o
   5   8   5       16.68       27.49      2.27 o
   6   8   5       12.03       12.66      2.00 o
   7   8   5      173.32      190.66      9.99 o
   8   8   5        0.14       -0.41      3.30 o
   9   8   5       16.99       14.58      4.08 o
  10   8   5        0.48       -3.61      4.91 o
  11   8   5        6.85        8.91      5.58 o
  12   8   5        1.98        8.53      6.60 o
  13   8   5        3.93        1.94      6.98 o
 -13   9   5        2.09        8.92      6.98 o
 -12   9   5        0.68        4.21     11.25 o
 -11   9   5        9.08       11.30      8.73 o
 -10   9   5       37.74       43.45      4.21 o
  -9   9   5       19.64       26.72      3.73 o
  -8   9   5        0.58        2.34      2.83 o
  -7   9   5        9.39        6.61      2.74 o
  -6   9   5        3.38        4.97      2.21 o
  -5   9   5       21.55       24.75      2.33 o
  -4   9   5      146.14      162.18      3.92 o
  -3   9   5      107.78      123.48      3.34 o
  -2   9   5        4.54        5.09      1.17 o
  -1   9   5      492.03      457.90      6.90 o
   0   9   5       21.60       24.37      1.72 o
   1   9   5      404.17      422.26      6.67 o
   2   9   5     1270.95     1305.20     17.47 o
   3   9   5        3.98        4.57      1.66 o
   4   9   5      216.73      224.79      4.82 o
   5   9   5      951.48      943.28     13.75 o
   6   9   5      891.28      855.16     14.44 o
   7   9   5       60.73       61.87      5.25 o
   8   9   5       21.21       30.63      4.66 o
   9   9   5       29.11       27.26      4.84 o
  10   9   5        7.29       -0.22      5.16 o
  11   9   5       11.63       11.75      4.66 o
  12   9   5        2.89       -3.49      6.21 o
 -12  10   5       19.51       26.11      9.12 o
 -11  10   5        1.70        7.78      4.29 o
 -10  10   5        1.54        0.13      2.71 o
  -9  10   5       87.92       86.66      5.58 o
  -8  10   5        3.72        4.49      1.91 o
  -7  10   5      111.22      106.55      3.91 o
  -6  10   5       19.72       18.11      2.31 o
  -5  10   5      655.75      621.60     11.00 o
  -4  10   5        0.05        1.46      1.76 o
  -3  10   5      589.96      621.51      8.91 o
  -2  10   5      132.21      128.73      3.36 o
  -1  10   5       16.26       24.88      1.84 o
   0  10   5     2372.44     2530.62     31.91 o
   1  10   5       25.23       34.46      2.19 o
   2  10   5        6.32        3.15      1.64 o
   3  10   5        0.23       -1.55      1.55 o
   4  10   5      267.34      269.46      6.75 o
   5  10   5       40.87       35.83      3.25 o
   6  10   5       67.12       63.64      3.88 o
   7  10   5        5.80        9.04      3.85 o
   8  10   5       47.14       52.65      7.35 o
   9  10   5        0.88       -2.39      3.62 o
  10  10   5       12.46       12.19      4.49 o
  11  10   5        1.42        7.79      5.39 o
  12  10   5        0.16        4.27      6.60 o
 -12  11   5        6.71       12.41      6.98 o
 -11  11   5       14.32       11.37      4.75 o
 -10  11   5        6.32        3.61      2.80 o
  -9  11   5        9.16        9.55      2.37 o
  -8  11   5        9.48       11.95      2.45 o
  -7  11   5       49.92       53.44      3.22 o
  -6  11   5      390.03      374.02      8.02 o
  -5  11   5       26.75       25.05      2.70 o
  -4  11   5      508.81      473.57      8.52 o
  -3  11   5        4.71        1.16      1.84 o
  -2  11   5      129.85      143.50      4.17 o
  -1  11   5        0.49        3.53      1.41 o
   0  11   5      407.48      458.62      9.44 o
   1  11   5       64.41       78.90      2.97 o
   2  11   5      121.55      132.01      3.83 o
   3  11   5       27.89       25.68      2.27 o
   4  11   5        3.76        1.78      2.20 o
   5  11   5      297.87      280.76      8.89 o
   6  11   5      193.16      192.54      6.17 o
   7  11   5      107.51       93.26      6.21 o
   8  11   5       31.43       47.75      5.37 o
   9  11   5       10.96       15.35      6.00 o
  10  11   5       26.26       21.79      6.39 o
  11  11   5       22.25       24.83      8.54 o
  12  11   5        0.87       -0.39      6.21 o
 -12  12   5       12.37       17.46      7.76 o
 -11  12   5        0.49        6.21      6.60 o
 -10  12   5       12.29       12.86      2.86 o
  -9  12   5      113.39       98.20      4.40 o
  -8  12   5       23.59       22.49      2.85 o
  -7  12   5        0.17       -1.06      2.11 o
  -6  12   5       13.21        9.87      2.45 o
  -5  12   5     1067.29     1012.12     15.28 o
  -4  12   5        0.68       -0.35      2.11 o
  -3  12   5      101.64       95.40      4.18 o
  -2  12   5      266.40      282.27      6.79 o
  -1  12   5      401.51      386.40      7.85 o
   0  12   5      172.68      163.48      4.67 o
   1  12   5        8.34        7.81      2.07 o
   2  12   5        3.89        4.16      1.92 o
   3  12   5       12.28       15.26      2.58 o
   4  12   5      206.25      200.15      8.02 o
   5  12   5        6.65       -2.85      2.85 o
   6  12   5      131.21      119.86      6.28 o
   7  12   5       65.44       50.81      5.34 o
   8  12   5       52.95       63.20      8.95 o
   9  12   5       11.46       15.78      4.76 o
  10  12   5        1.08        4.20      6.11 o
  11  12   5        5.35       -3.10      5.82 o
 -11  13   5        3.40        6.07      7.76 o
 -10  13   5        4.80        3.18      2.67 o
  -9  13   5        0.01       -0.29      2.63 o
  -8  13   5       14.92       20.38      2.92 o
  -7  13   5       37.19       40.31      3.39 o
  -6  13   5       39.37       43.32      3.34 o
  -5  13   5        1.68        3.21      2.73 o
  -4  13   5      162.72      154.86      4.92 o
  -3  13   5        0.10        0.68      2.16 o
  -2  13   5        0.35        1.49      2.21 o
  -1  13   5      126.61      125.66      5.94 o
   0  13   5       15.24       15.85      2.33 o
   1  13   5      431.56      410.16      9.35 o
   2  13   5       15.61       17.44      2.85 o
   3  13   5       37.31       40.74      3.14 o
   4  13   5       22.10       14.17      2.78 o
   5  13   5       72.03       74.63      5.14 o
   6  13   5       29.18       28.24      4.22 o
   7  13   5        7.74        7.44      4.10 o
   8  13   5       18.07       27.20      4.83 o
   9  13   5        7.78        8.00      4.34 o
  10  13   5        8.15       12.57      5.16 o
  11  13   5        6.39       -0.78      6.60 o
 -11  14   5       19.09       17.07      7.37 o
 -10  14   5        0.13       -2.34      3.05 o
  -9  14   5       13.50       20.19      3.20 o
  -8  14   5        0.85       -2.90      2.90 o
  -7  14   5       17.27       23.84      3.10 o
  -6  14   5        7.18       12.39      2.57 o
  -5  14   5      243.78      239.09      6.24 o
  -4  14   5       26.38       20.43      2.64 o
  -3  14   5       64.84       42.35      3.02 o
  -2  14   5       46.71       49.62      3.42 o
  -1  14   5      251.61      238.64      7.61 o
   0  14   5      175.66      163.61      7.69 o
   1  14   5       24.17       33.83      4.37 o
   2  14   5        2.19       -2.29      2.29 o
   3  14   5        0.04       -2.64      2.80 o
   4  14   5        0.50       -0.71      2.53 o
   5  14   5       11.43        6.83      4.32 o
   6  14   5        0.13       -2.72      2.74 o
   7  14   5       17.28       29.76      6.15 o
   8  14   5        0.70       10.10      4.93 o
   9  14   5       11.52       12.46      6.48 o
  10  14   5       29.89       62.08     10.09 o
 -10  15   5        1.97        1.54      4.25 o
  -9  15   5        0.85       -1.02      3.28 o
  -8  15   5       12.05       13.10      3.09 o
  -7  15   5       46.68       42.78      3.72 o
  -6  15   5        0.98       -2.14      2.14 o
  -5  15   5      147.66      154.25      5.29 o
  -4  15   5      169.09      169.64      5.42 o
  -3  15   5       79.44       81.47      4.22 o
  -2  15   5       26.93       18.70      2.74 o
  -1  15   5       17.10       17.25      4.44 o
   0  15   5       52.45       49.82      5.37 o
   1  15   5      177.99      177.36     10.69 o
   2  15   5      235.31      215.78      8.15 o
   3  15   5        4.96        3.05      5.38 o
   4  15   5       32.16       41.30      4.33 o
   5  15   5       35.67       41.26      5.92 o
   6  15   5        3.14       -1.02      3.44 o
   7  15   5        0.08        1.59      4.84 o
   8  15   5       36.27       38.33      5.65 o
   9  15   5        0.10       -0.25      7.18 o
  -9  16   5       21.28       15.09      5.22 o
  -8  16   5        9.00       20.11      3.55 o
  -7  16   5        2.03        4.81      2.80 o
  -6  16   5        3.43        1.08      2.57 o
  -5  16   5        0.00       -2.19      2.27 o
  -4  16   5        8.68       14.72      2.77 o
  -3  16   5       43.12       49.38      4.80 o
  -2  16   5      138.24      134.69      8.97 o
  -1  16   5        2.27        0.45      5.11 o
   0  16   5       60.69       67.22      6.02 o
   1  16   5      173.54      151.56      9.56 o
   2  16   5       31.13       37.66      5.51 o
   3  16   5        1.25       -4.46      4.46 o
   4  16   5       42.68       34.10      4.51 o
   5  16   5       43.60       45.54      4.69 o
   6  16   5       26.54       37.63      7.28 o
   7  16   5       42.60       49.26      7.39 o
   8  16   5        5.76        7.06      5.22 o
   9  16   5        1.64       -0.27      4.87 o
  -8  17   5        0.14        1.49      3.61 o
  -7  17   5       36.66       38.17      4.80 o
  -6  17   5        0.00       -0.78      2.59 o
  -5  17   5        0.22        3.32      2.58 o
  -4  17   5       12.38        6.04      3.70 o
  -3  17   5       44.31       35.60      6.24 o
  -2  17   5       17.18       24.69      5.17 o
  -1  17   5        1.44       -2.84      4.15 o
   0  17   5        1.76       11.48      6.09 o
   1  17   5       23.52       27.77      5.45 o
   2  17   5        0.61        3.57      5.67 o
   3  17   5       19.92       19.63      6.36 o
   4  17   5       38.54       39.98      6.39 o
   5  17   5       44.82       43.04      6.40 o
   6  17   5        0.52        3.69      4.89 o
   7  17   5        5.51        5.84      5.78 o
   8  17   5        8.83       10.86      6.98 o
  -7  18   5       19.29       23.89      4.47 o
  -6  18   5        0.49        4.95      3.31 o
  -5  18   5       84.62      105.66      6.39 o
  -4  18   5       13.44       19.86      5.20 o
  -3  18   5       33.18       37.56      5.80 o
  -2  18   5       10.23        6.19      6.76 o
  -1  18   5        0.06       -4.27      4.27 o
   0  18   5        0.00        0.17      4.56 o
   1  18   5       35.69       17.72     14.36 o
   2  18   5        0.00       -2.34      6.01 o
   3  18   5       57.97       62.58      8.49 o
   4  18   5        2.14       -2.47      6.02 o
   5  18   5        3.13       -5.26      5.26 o
   6  18   5        9.91        5.64      7.45 o
   7  18   5        3.39        4.27      6.21 o
  -6  19   5       35.30       50.05     13.58 o
  -5  19   5        4.52       -3.43      5.95 o
  -4  19   5       30.73       23.01      6.01 o
  -3  19   5        3.53       -4.60      4.73 o
  -2  19   5        0.21        0.10      4.89 o
  -1  19   5       28.06       21.17      5.67 o
   0  19   5       10.06       -0.87      5.01 o
   1  19   5        2.59       -5.89      5.89 o
   2  19   5       13.75       12.90      6.99 o
   3  19   5       22.97       33.20      7.64 o
   4  19   5      146.43      158.01     11.60 o
   5  19   5        0.80       -6.41      6.41 o
   6  19   5       34.01       21.73     12.03 o
  -3  20   5        0.99       -8.73      8.73 o
  -2  20   5       54.73       63.34      7.45 o
  -1  20   5       19.08       23.10      6.14 o
   0  20   5        6.61        6.71      6.62 o
   1  20   5       68.94       58.67      8.89 o
   2  20   5       24.61       25.87      7.79 o
   3  20   5        4.94       -6.41      6.41 o
   4  20   5        0.32       -6.72      6.72 o
 -14   0   6        0.84        0.47      4.52 o
 -13   0   6        6.67       13.88      4.94 o
 -12   0   6        1.89        8.12      4.37 o
 -11   0   6       17.07       21.70      3.50 o
 -10   0   6       47.48       47.45      4.09 o
  -9   0   6      370.75      404.82     10.89 o
  -8   0   6      155.21      147.95     10.72 o
  -7   0   6       19.27       22.58      2.57 o
  -6   0   6       69.08       68.12      3.55 o
  -5   0   6      452.38      440.57     10.17 o
  -4   0   6       10.93       16.25      2.08 o
  -3   0   6     2367.06     2625.70     55.27 o
  -2   0   6     4203.09     4239.32     71.64 o
  -1   0   6      145.13      126.36      4.18 o
   0   0   6     1155.77     1174.18     26.14 o
   1   0   6     1634.26     1574.14     28.08 o
   2   0   6       63.37       65.20      3.39 o
   3   0   6       19.49       28.04      2.97 o
   4   0   6      261.46      276.32      8.24 o
   5   0   6      334.80      364.75      9.54 o
   6   0   6      143.27      149.46      7.82 o
   7   0   6      354.08      364.58     12.77 o
   8   0   6       22.98       10.48      4.16 o
   9   0   6        4.58        1.65      3.50 o
  10   0   6       38.59       41.20      5.58 o
  11   0   6        1.74        1.11      4.39 o
  12   0   6        2.63        8.85      5.16 o
  13   0   6        9.75       -2.72      5.82 o
 -14   1   6       18.58       31.67     12.80 o
 -13   1   6        0.37        1.30      3.04 o
 -12   1   6        1.59        2.86      2.69 o
 -11   1   6        2.24        2.96      2.07 o
 -10   1   6       22.00       12.00      2.02 o
  -9   1   6       65.89       71.46      3.23 o
  -8   1   6       13.87        8.83      1.80 o
  -7   1   6      133.98      150.24      4.92 o
  -6   1   6      216.61      220.84      4.66 o
  -5   1   6       19.85       23.21      1.68 o
  -4   1   6       36.55       41.20      2.17 o
  -3   1   6       43.39       76.30      3.54 o
  -2   1   6      560.68      545.29      7.03 o
  -1   1   6        6.22        3.79      1.01 o
   0   1   6      442.47      427.25      6.35 o
   1   1   6      296.66      301.94      6.40 o
   2   1   6      941.69      953.59     11.84 o
   3   1   6       76.58       70.02      2.22 o
   4   1   6      504.55      446.55      6.56 o
   5   1   6        3.35        1.15      1.01 o
   6   1   6       73.84       85.24      4.43 o
   7   1   6        5.01        4.60      2.45 o
   8   1   6        0.66       -2.47      2.47 o
   9   1   6       37.79       36.25      4.26 o
  10   1   6       13.57       10.76      3.15 o
  11   1   6       11.56       14.28      3.58 o
  12   1   6        0.89        6.22      3.60 o
  13   1   6        0.42        5.97      4.25 o
 -14   2   6       12.21       22.73      5.95 o
 -13   2   6        0.02       -4.27      5.43 o
 -12   2   6       29.38       41.65      4.53 o
 -11   2   6       44.21       42.55      3.18 o
 -10   2   6        5.15        7.50      1.97 o
  -9   2   6        3.51        4.10      1.76 o
  -8   2   6      679.18      628.54     10.14 o
  -7   2   6      229.93      225.00      4.98 o
  -6   2   6      254.48      257.65      5.18 o
  -5   2   6      548.96      558.73      9.49 o
  -4   2   6     2824.43     2867.35     38.11 o
  -3   2   6       55.70       45.82      2.41 o
  -2   2   6     3308.03     3504.35     54.42 o
  -1   2   6      369.72      307.50      5.21 o
   0   2   6      128.34      139.18      3.04 o
   1   2   6     1059.41     1073.72     14.13 o
   2   2   6      403.46      387.56      5.79 o
   3   2   6      272.67      261.81      4.95 o
   4   2   6      216.70      212.85      4.00 o
   5   2   6       48.56       37.75      1.57 o
   6   2   6      583.19      531.50     11.14 o
   7   2   6        1.69        4.96      2.54 o
   8   2   6      163.74      154.77      5.96 o
   9   2   6      193.46      162.92      6.29 o
  10   2   6       70.49       74.51      4.84 o
  11   2   6      160.61      186.77      7.24 o
  12   2   6        2.14        5.84      3.43 o
  13   2   6        0.33       -2.33      4.09 o
 -14   3   6        5.28       -2.33      6.21 o
 -13   3   6       27.91       27.16      7.76 o
 -12   3   6       14.11        7.37      5.43 o
 -11   3   6       59.32       65.80      3.60 o
 -10   3   6      175.71      201.27      5.72 o
  -9   3   6       12.08        5.89      1.95 o
  -8   3   6       10.48       11.13      1.95 o
  -7   3   6        0.72        2.47      1.36 o
  -6   3   6       31.76       44.39      2.18 o
  -5   3   6        0.00       -0.68      1.14 o
  -4   3   6      226.73      201.68      4.68 o
  -3   3   6     2989.84     3001.25     36.35 o
  -2   3   6      203.74      216.43      5.13 o
  -1   3   6        5.09        5.46      1.18 o
   0   3   6     2741.72     2718.91     33.11 o
   1   3   6     1937.39     2012.17     23.28 o
   2   3   6      288.41      277.84      6.58 o
   3   3   6       92.02      107.71      3.08 o
   4   3   6      127.42      115.80      2.95 o
   5   3   6       50.24       54.86      1.99 o
   6   3   6       80.39       65.13      4.00 o
   7   3   6       25.21       19.43      3.10 o
   8   3   6      758.19      689.33     14.13 o
   9   3   6      170.93      147.06      6.05 o
  10   3   6       10.29       10.41      3.04 o
  11   3   6       44.71       39.98      4.36 o
  12   3   6        6.21       10.21      3.67 o
  13   3   6        3.26        2.33      6.98 o
 -14   4   6       16.44       13.19      7.37 o
 -13   4   6        7.44       12.80      6.60 o
 -12   4   6        0.22       -3.49      5.43 o
 -11   4   6       20.33       17.38      4.09 o
 -10   4   6        0.00        3.66      2.35 o
  -9   4   6        0.00       -1.00      1.71 o
  -8   4   6      304.86      296.73      7.18 o
  -7   4   6      181.86      182.47      4.47 o
  -6   4   6       38.02       40.11      3.13 o
  -5   4   6       19.64       36.21      2.25 o
  -4   4   6       76.29       71.46      2.63 o
  -3   4   6      470.01      512.92      7.17 o
  -2   4   6      218.97      285.91      4.61 o
  -1   4   6     2041.19     2157.81     26.70 o
   0   4   6       48.86       49.49      4.48 o
   1   4   6      525.95      517.58      7.80 o
   2   4   6       10.62        4.77      1.35 o
   3   4   6      332.25      347.16      6.03 o
   4   4   6      603.65      644.49      8.22 o
   5   4   6      634.79      639.10      8.21 o
   6   4   6      730.81      672.41     11.35 o
   7   4   6      113.92      115.89      5.10 o
   8   4   6      104.50      109.67      5.17 o
   9   4   6      200.93      195.95      6.97 o
  10   4   6        6.80        5.98      2.89 o
  11   4   6       10.22       16.52      3.59 o
  12   4   6       17.15       29.29      5.31 o
  13   4   6        6.56        0.00      7.37 o
 -13   5   6        1.07       -1.94      5.82 o
 -12   5   6       30.08       17.85      6.98 o
 -11   5   6       23.30       21.20      4.29 o
 -10   5   6       36.40       32.77      4.75 o
  -9   5   6        8.23        1.94      2.46 o
  -8   5   6      195.11      161.85      5.55 o
  -7   5   6       21.17       20.17      2.59 o
  -6   5   6       12.64       23.02      5.13 o
  -5   5   6      533.34      514.29      9.97 o
  -4   5   6      450.04      434.35      6.91 o
  -3   5   6      953.64     1011.66     13.65 o
  -2   5   6       36.55       20.84      2.32 o
  -1   5   6        1.65        2.53      1.34 o
   0   5   6       36.24       17.84      2.14 o
   1   5   6       32.21       37.17      1.94 o
   2   5   6      699.77      737.64     10.60 o
   3   5   6      209.86      222.60      4.31 o
   4   5   6       12.49       15.25      1.64 o
   5   5   6       61.85       60.45      2.71 o
   6   5   6        3.68        5.31      1.77 o
   7   5   6      103.44      107.60      5.09 o
   8   5   6      398.57      365.52      9.31 o
   9   5   6      300.99      280.93      8.26 o
  10   5   6        4.15        5.56      3.07 o
  11   5   6       72.06       89.10     11.67 o
  12   5   6        0.01        0.89      4.51 o
  13   5   6        4.55        0.78      6.60 o
 -13   6   6        6.61        6.60      6.60 o
 -12   6   6       24.48       29.49      7.76 o
 -11   6   6       34.64       35.86      5.03 o
 -10   6   6       38.62       41.97      7.57 o
  -9   6   6       14.28       10.75      4.85 o
  -8   6   6      107.73      105.55      5.06 o
  -7   6   6        8.91        6.96      2.31 o
  -6   6   6      316.50      310.73      8.54 o
  -5   6   6      523.63      503.92      8.80 o
  -4   6   6      250.91      250.07      4.97 o
  -3   6   6      211.20      211.60      4.06 o
  -2   6   6      161.87      168.39      3.72 o
  -1   6   6      555.78      495.99      8.27 o
   0   6   6       81.85       57.57      2.25 o
   1   6   6     1423.99     1430.49     18.63 o
   2   6   6      225.93      219.92      4.63 o
   3   6   6      101.98      117.19      4.10 o
   4   6   6     1233.65     1157.89     15.24 o
   5   6   6       44.11       42.29      2.26 o
   6   6   6      335.49      331.64      6.31 o
   7   6   6      110.94      111.88      5.12 o
   8   6   6      421.77      427.93     12.56 o
   9   6   6       94.33       91.59      5.03 o
  10   6   6       27.51       27.30      4.96 o
  11   6   6       35.31       35.32      5.70 o
  12   6   6        9.74       10.02      4.96 o
  13   6   6        8.41        2.33      7.37 o
 -13   7   6       20.00       29.87      7.76 o
 -12   7   6       10.52        3.10      5.43 o
 -11   7   6        1.12       -2.73      3.36 o
 -10   7   6       27.10       33.54      3.68 o
  -9   7   6       11.02        5.95      3.35 o
  -8   7   6      209.33      199.80     12.05 o
  -7   7   6      356.87      326.76      7.50 o
  -6   7   6        1.94       -1.59      1.59 o
  -5   7   6        8.51        9.65      1.78 o
  -4   7   6      487.82      456.47      8.26 o
  -3   7   6      157.48      143.11      3.82 o
  -2   7   6      199.49      216.34      4.02 o
  -1   7   6      191.02      188.32      4.74 o
   0   7   6      238.05      249.26      4.78 o
   1   7   6      742.44      800.16     11.40 o
   2   7   6      363.59      377.24      6.10 o
   3   7   6       54.78       57.72      2.45 o
   4   7   6        1.03       -1.48      1.48 o
   5   7   6       88.89       79.31      2.97 o
   6   7   6      391.00      405.57      7.60 o
   7   7   6        5.25        0.31      2.57 o
   8   7   6        0.47        4.06      2.51 o
   9   7   6        2.69        1.99      5.93 o
  10   7   6       11.76       11.75      4.91 o
  11   7   6       16.93       23.27      5.22 o
  12   7   6        4.21        1.94      6.21 o
  13   7   6       38.66       36.86      9.31 o
 -13   8   6        2.49        6.21      6.60 o
 -12   8   6        7.38       14.16     12.80 o
 -11   8   6        1.41        1.34      2.84 o
 -10   8   6       19.75       22.01      5.37 o
  -9   8   6       78.30       74.09      7.14 o
  -8   8   6       28.26       30.44      3.50 o
  -7   8   6        0.59        0.44      2.34 o
  -6   8   6        3.01        0.04      2.10 o
  -5   8   6       20.60       20.45      2.13 o
  -4   8   6      727.39      673.39      9.96 o
  -3   8   6       52.25       55.31      3.79 o
  -2   8   6        1.04        1.92      1.22 o
  -1   8   6      166.40      160.26      5.27 o
   0   8   6      341.94      369.30      6.26 o
   1   8   6       82.92       87.14      2.86 o
   2   8   6        0.00       -0.32      1.45 o
   3   8   6       56.70       46.53      2.44 o
   4   8   6       45.86       44.50      2.49 o
   5   8   6       34.02       30.18      2.45 o
   6   8   6       34.37       38.43      2.63 o
   7   8   6       57.92       61.32      4.03 o
   8   8   6        2.10        6.69      3.82 o
   9   8   6        4.64        4.96      3.94 o
  10   8   6       12.14        5.73      4.47 o
  11   8   6        8.73       -1.85      4.51 o
  12   8   6       11.38        3.10      5.82 o
 -12   9   6        0.28        1.48      4.52 o
 -11   9   6        6.13       14.13      3.70 o
 -10   9   6       88.13       78.77      9.24 o
  -9   9   6       64.10       62.54      4.69 o
  -8   9   6       71.47       75.75      5.69 o
  -7   9   6      140.02      123.48      5.75 o
  -6   9   6       42.51       32.90      3.39 o
  -5   9   6      108.61       99.80      3.65 o
  -4   9   6       14.42       13.04      1.71 o
  -3   9   6      432.96      395.25     12.83 o
  -2   9   6        0.24        0.17      1.27 o
  -1   9   6      318.41      301.95      5.89 o
   0   9   6        8.14        4.50      1.72 o
   1   9   6       94.13      101.66      3.21 o
   2   9   6      420.02      410.38      6.79 o
   3   9   6      143.11      152.78      4.08 o
   4   9   6       83.06       89.93      3.30 o
   5   9   6       14.40       20.87      2.38 o
   6   9   6      507.63      476.49      9.65 o
   7   9   6        0.01        4.19      3.41 o
   8   9   6       11.08       10.64      4.03 o
   9   9   6        0.14        2.07      3.90 o
  10   9   6        7.56        8.29      7.17 o
  11   9   6        4.54        3.93      4.75 o
  12   9   6        2.95       24.44      8.92 o
 -12  10   6        0.51        5.25      4.47 o
 -11  10   6        9.90       11.76      3.72 o
 -10  10   6        2.43        9.20      2.94 o
  -9  10   6        0.43        0.36      2.89 o
  -8  10   6      446.21      436.58     13.71 o
  -7  10   6      182.06      167.32      4.92 o
  -6  10   6        3.61        0.90      2.37 o
  -5  10   6      154.28      142.16      4.56 o
  -4  10   6      754.59      686.52     11.80 o
  -3  10   6      197.20      194.17      4.29 o
  -2  10   6        8.44        6.66      1.60 o
  -1  10   6      113.70      136.94      4.28 o
   0  10   6       41.50       39.73      2.53 o
   1  10   6        7.35       10.17      2.43 o
   2  10   6       53.69       54.27      2.69 o
   3  10   6      114.78      108.56      4.20 o
   4  10   6       67.53       60.40      2.88 o
   5  10   6      412.94      389.79      8.69 o
   6  10   6        6.68        3.29      2.68 o
   7  10   6       16.70       13.48      6.06 o
   8  10   6        0.54        5.89      4.07 o
   9  10   6       23.03       17.87      4.63 o
  10  10   6       19.79       20.92      5.11 o
  11  10   6        7.94       18.15      6.39 o
  12  10   6       16.69       17.07      7.76 o
 -12  11   6        3.36        8.92      6.60 o
 -11  11   6        3.01       11.30      4.52 o
 -10  11   6       37.78       35.61      4.90 o
  -9  11   6       23.56       20.57      3.64 o
  -8  11   6        0.02       -0.83      2.09 o
  -7  11   6       80.56       89.37      3.68 o
  -6  11   6      356.23      325.28      6.91 o
  -5  11   6      318.99      332.05      6.93 o
  -4  11   6      319.68      264.68      6.42 o
  -3  11   6       31.32       29.99      2.56 o
  -2  11   6      467.08      433.62      7.62 o
  -1  11   6      290.66      294.35      8.62 o
   0  11   6      211.47      190.20      4.97 o
   1  11   6        3.17        3.33      2.03 o
   2  11   6      459.30      455.38      7.65 o
   3  11   6       77.56       75.63      3.19 o
   4  11   6        0.27        1.75      2.18 o
   5  11   6       94.60      105.52      4.72 o
   6  11   6        0.85        2.90      2.74 o
   7  11   6      154.17      148.89      7.73 o
   8  11   6       50.25       59.08      5.89 o
   9  11   6        0.14       -3.95      3.95 o
  10  11   6       33.70       44.64      6.30 o
  11  11   6        0.53        6.21      6.98 o
 -11  12   6        3.46        2.72      6.21 o
 -10  12   6       15.32       21.17      3.78 o
  -9  12   6       26.82       32.00      3.15 o
  -8  12   6       23.65       24.33      2.86 o
  -7  12   6       22.85       19.67      2.64 o
  -6  12   6        9.57        5.73      2.08 o
  -5  12   6      122.31      126.64      4.43 o
  -4  12   6       20.99       20.27      2.73 o
  -3  12   6       22.51       23.53      2.54 o
  -2  12   6      340.04      328.03      7.50 o
  -1  12   6      299.28      307.68      8.28 o
   0  12   6       11.98       12.63      2.27 o
   1  12   6      216.88      190.57      5.24 o
   2  12   6      151.90      145.60      4.59 o
   3  12   6        4.20        1.26      2.28 o
   4  12   6      202.17      184.77      6.25 o
   5  12   6       38.26       30.82      3.45 o
   6  12   6       15.62       10.67      3.03 o
   7  12   6       38.24       48.36      5.34 o
   8  12   6       42.88       38.60      5.43 o
   9  12   6        1.75        2.64      4.17 o
  10  12   6       36.50       49.45      7.17 o
  11  12   6        0.13       -1.16      6.21 o
 -11  13   6        4.83        1.55      5.82 o
 -10  13   6        0.62        0.50      3.30 o
  -9  13   6        2.95        0.67      2.48 o
  -8  13   6       36.29       34.39      3.74 o
  -7  13   6        3.58        0.04      2.13 o
  -6  13   6       76.42       73.68      4.65 o
  -5  13   6      217.06      186.39      5.59 o
  -4  13   6       28.19       23.51      2.64 o
  -3  13   6      736.76      739.84     12.07 o
  -2  13   6      237.66      231.04      6.99 o
  -1  13   6       10.53        6.89      3.03 o
   0  13   6        4.92        0.91      2.01 o
   1  13   6      113.30       97.87      6.43 o
   2  13   6       54.26       61.50      4.17 o
   3  13   6       68.85       67.86      4.04 o
   4  13   6        7.77        1.60      2.92 o
   5  13   6        0.43       -2.49      2.49 o
   6  13   6       43.15       23.94      4.33 o
   7  13   6        0.99        0.99      3.53 o
   8  13   6       40.42       47.83      5.81 o
   9  13   6        0.09        4.69      4.05 o
  10  13   6        9.80        1.20      4.87 o
 -10  14   6        3.76        4.53      2.99 o
  -9  14   6        1.49       -2.38      2.38 o
  -8  14   6       19.54       28.52      5.32 o
  -7  14   6       34.79       37.06      3.22 o
  -6  14   6       33.65       32.03      3.07 o
  -5  14   6       52.94       48.88      3.36 o
  -4  14   6       31.89       38.42      3.09 o
  -3  14   6       22.90       18.47      3.54 o
  -2  14   6      142.81      119.58      5.58 o
  -1  14   6      354.31      360.23      9.54 o
   0  14   6       23.16       25.79      4.53 o
   1  14   6        1.25        2.11      4.98 o
   2  14   6       49.63       52.34      3.90 o
   3  14   6        1.29        0.68      2.81 o
   4  14   6        1.26       -2.91      2.91 o
   5  14   6        5.19        0.23      3.03 o
   6  14   6        8.15        8.60      3.36 o
   7  14   6       32.04       25.44      4.79 o
   8  14   6        0.05       -1.00      3.92 o
   9  14   6       13.96       17.35      5.78 o
  10  14   6        0.36       -5.04      6.21 o
 -10  15   6       21.69       38.16      6.82 o
  -9  15   6        0.03       -0.65      2.87 o
  -8  15   6       16.45       13.20      2.98 o
  -7  15   6        4.27        8.22      2.63 o
  -6  15   6        8.73        6.25      2.53 o
  -5  15   6       16.38       14.06      2.76 o
  -4  15   6      131.47      132.79      4.87 o
  -3  15   6      228.98      206.71      6.39 o
  -2  15   6       20.90       18.63      3.64 o
  -1  15   6       42.11       42.30      5.09 o
   0  15   6      202.17      189.72     10.00 o
   1  15   6      154.69      151.16      7.79 o
   2  15   6        1.05       -2.43      3.91 o
   3  15   6       12.29       14.21      3.52 o
   4  15   6      111.85      110.25      5.92 o
   5  15   6       46.68       59.70      5.03 o
   6  15   6       81.72       98.98      7.15 o
   7  15   6       10.18       17.02      7.57 o
   8  15   6        8.27        1.70      4.89 o
   9  15   6       19.84       33.66      6.98 o
  -9  16   6        2.77       -2.69      4.08 o
  -8  16   6        0.54        1.80      3.38 o
  -7  16   6        7.53       16.17      3.09 o
  -6  16   6        0.02       -1.76      2.34 o
  -5  16   6       28.23       31.57      3.22 o
  -4  16   6        8.63       12.37      2.96 o
  -3  16   6       49.20       43.53      3.74 o
  -2  16   6      111.42      104.73      7.09 o
  -1  16   6        2.08       -2.49      3.81 o
   0  16   6       21.51        6.11      4.45 o
   1  16   6       89.02       77.27      6.78 o
   2  16   6       98.79      105.32      9.48 o
   3  16   6       22.77       20.69      6.06 o
   4  16   6        0.03       -2.96      2.96 o
   5  16   6        8.03       -1.64      3.38 o
   6  16   6       58.76       75.56      6.81 o
   7  16   6        0.76        2.07      5.13 o
   8  16   6        0.40       -5.82      5.82 o
  -8  17   6        8.18        2.58      4.37 o
  -7  17   6        6.84        0.17      6.94 o
  -6  17   6       13.29        7.25      2.87 o
  -5  17   6        6.82        4.64      2.86 o
  -4  17   6        4.29        0.85      3.11 o
  -3  17   6        0.01       -1.99      4.13 o
  -2  17   6        6.82        2.66      4.31 o
  -1  17   6       19.95       16.25      4.90 o
   0  17   6        0.07       -1.38      4.24 o
   1  17   6        0.92       -1.73      4.38 o
   2  17   6       21.15       14.94      6.04 o
   3  17   6        3.42        6.31      5.68 o
   4  17   6        0.32       -1.55      7.95 o
   5  17   6        4.83        0.17      5.14 o
   6  17   6        3.99        4.40      5.20 o
   7  17   6       28.25       30.51      6.78 o
  -7  18   6        0.06        4.41      4.25 o
  -6  18   6       10.69       14.89      3.65 o
  -5  18   6        1.60       -1.26      6.60 o
  -4  18   6       15.37       18.26      5.18 o
  -3  18   6        5.99        9.24      4.98 o
  -2  18   6        3.89       -1.94      4.76 o
  -1  18   6        2.53       -1.97      4.58 o
   0  18   6       32.94       43.71      6.19 o
   1  18   6       22.88       19.31      8.92 o
   2  18   6       33.29       25.89      6.99 o
   3  18   6        9.02        8.20      6.43 o
   4  18   6       17.04        8.74      6.62 o
   5  18   6        2.27       -5.87      5.87 o
   6  18   6       17.10      -10.09     12.03 o
  -5  19   6        0.01       -6.98     10.09 o
  -4  19   6        1.99       -4.59      6.23 o
  -3  19   6       53.33       67.06      7.23 o
  -2  19   6       59.25       69.51      7.29 o
  -1  19   6        6.24       -2.01      4.71 o
   0  19   6       12.22        2.46      5.08 o
   1  19   6       36.61       42.62      8.28 o
   2  19   6       31.67       30.65      7.83 o
   3  19   6       11.62        8.06      7.07 o
   4  19   6       23.21       21.47      7.73 o
   5  19   6       37.50       55.65      9.00 o
  -2  20   6       10.56        3.88     10.86 o
  -1  20   6        2.71       11.17      6.11 o
   0  20   6        1.15        6.55      6.96 o
   1  20   6       56.75       85.98      9.83 o
   2  20   6        1.20       -1.27      6.52 o
   3  20   6        7.49        5.88      7.07 o
 -14   1   7        5.41       18.40      5.68 o
 -13   1   7       10.80       15.86      3.65 o
 -12   1   7       29.95       25.60      3.75 o
 -11   1   7       10.83        9.48      2.26 o
 -10   1   7        2.43        1.07      1.82 o
  -9   1   7      405.39      417.86      8.01 o
  -8   1   7      489.55      476.05      8.46 o
  -7   1   7      152.71      160.17      4.41 o
  -6   1   7       71.96       72.54      3.12 o
  -5   1   7      335.12      312.13      6.38 o
  -4   1   7        7.89        8.99      1.61 o
  -3   1   7     4054.08     4303.45     62.80 o
  -2   1   7     1193.78     1231.63     16.06 o
  -1   1   7      847.31      878.96     22.09 o
   0   1   7     2348.15     2558.56     47.18 o
   1   1   7     3637.41     3734.26     45.16 o
   2   1   7      141.06      134.40      3.64 o
   3   1   7        0.02       -0.42      1.03 o
   4   1   7      830.06      834.66     11.10 o
   5   1   7       53.37       49.66      2.09 o
   6   1   7       90.64       77.89      4.40 o
   7   1   7       13.55       20.09      3.13 o
   8   1   7      100.94       79.99      7.39 o
   9   1   7        2.09        1.92      2.76 o
  10   1   7        5.07        0.01      3.30 o
  11   1   7        0.54        1.17      3.13 o
  12   1   7        5.30        9.82      3.53 o
  13   1   7        1.41        0.53      4.25 o
 -14   2   7        0.53       -1.53      9.12 o
 -13   2   7        2.40       -2.92      4.19 o
 -12   2   7        0.49       -0.03      2.83 o
 -11   2   7        9.20        8.63      2.24 o
 -10   2   7       21.60       23.97      2.73 o
  -9   2   7      252.99      285.87      6.45 o
  -8   2   7        0.18       -0.11      1.66 o
  -7   2   7       67.48       65.33      2.90 o
  -6   2   7        4.19        2.90      1.47 o
  -5   2   7      230.41      210.55      5.12 o
  -4   2   7       71.73       70.49      4.49 o
  -3   2   7       19.10       21.60      1.62 o
  -2   2   7       26.68       34.11      1.75 o
  -1   2   7      320.57      356.75      6.64 o
   0   2   7     1144.47     1264.84     16.40 o
   1   2   7      716.12      660.76      9.54 o
   2   2   7     1222.08     1208.54     14.85 o
   3   2   7      103.07       93.28      3.12 o
   4   2   7     1154.64     1164.63     14.65 o
   5   2   7      164.91      134.45      3.29 o
   6   2   7       20.89       26.61      3.81 o
   7   2   7      129.32      128.13      5.61 o
   8   2   7        4.04        4.07      2.87 o
   9   2   7       22.97       19.81      3.40 o
  10   2   7        0.03       -1.84      3.25 o
  11   2   7       32.23       33.33      4.33 o
  12   2   7        5.09        1.21      3.75 o
  13   2   7        1.65        1.68      4.52 o
 -14   3   7        1.83       17.85      9.31 o
 -13   3   7       11.72       15.14      5.63 o
 -12   3   7       51.43       44.87      7.37 o
 -11   3   7        6.64        8.40      2.26 o
 -10   3   7       37.83       37.41      2.87 o
  -9   3   7       37.65       42.49      2.83 o
  -8   3   7        2.67        3.56      1.78 o
  -7   3   7      112.38      107.60      4.08 o
  -6   3   7       10.61       10.90      1.74 o
  -5   3   7        9.15        6.57      1.59 o
  -4   3   7       11.24       13.85      1.71 o
  -3   3   7      534.60      547.96      8.26 o
  -2   3   7      238.87      231.40      4.52 o
  -1   3   7        6.40        9.54      2.00 o
   0   3   7      410.11      419.41      6.56 o
   1   3   7     2118.99     2146.73     24.92 o
   2   3   7       81.83       68.85      2.61 o
   3   3   7       13.19       19.86      1.85 o
   4   3   7      544.90      572.11      8.25 o
   5   3   7       79.82       85.63      2.49 o
   6   3   7      219.38      231.88      7.08 o
   7   3   7       85.94       87.44      5.99 o
   8   3   7        0.01       -2.36      2.36 o
   9   3   7        0.00       -0.49      2.78 o
  10   3   7       46.18       48.57      4.51 o
  11   3   7        2.95       -0.12      3.08 o
  12   3   7        2.83        1.09      3.48 o
  13   3   7       11.09       18.23      7.76 o
 -13   4   7        3.59        5.28      6.79 o
 -12   4   7       10.40       19.30      5.50 o
 -11   4   7       40.29       46.71      4.85 o
 -10   4   7       19.31       11.70      2.64 o
  -9   4   7      210.51      180.49      5.12 o
  -8   4   7       23.82       23.72      2.60 o
  -7   4   7      295.81      271.01      6.49 o
  -6   4   7       87.46       81.81      3.44 o
  -5   4   7      486.48      444.98      9.86 o
  -4   4   7      315.08      343.48      6.10 o
  -3   4   7      194.65      177.30      3.34 o
  -2   4   7      421.10      382.84      6.41 o
  -1   4   7       12.45       17.86      1.82 o
   0   4   7     1144.99     1139.61     16.44 o
   1   4   7      134.19      137.55      3.51 o
   2   4   7        6.34       17.11      2.02 o
   3   4   7        0.30       -0.77      1.32 o
   4   4   7      261.36      256.67      4.88 o
   5   4   7        0.73       -0.52      1.52 o
   6   4   7      222.89      200.06      6.72 o
   7   4   7      745.87      706.55     14.88 o
   8   4   7       69.48       58.69      4.34 o
   9   4   7        4.44        1.39      2.86 o
  10   4   7       61.62       59.93      4.73 o
  11   4   7       48.71       50.66      4.72 o
  12   4   7        0.23        1.41      6.53 o
  13   4   7        9.88        9.31      7.37 o
 -13   5   7        8.32        3.24      5.13 o
 -12   5   7       58.69       55.49      7.27 o
 -11   5   7       19.05       23.81      4.45 o
 -10   5   7      163.68      186.05     13.11 o
  -9   5   7      170.16      183.48      7.73 o
  -8   5   7      377.49      400.03      9.59 o
  -7   5   7      450.22      453.57     11.07 o
  -6   5   7      239.89      220.58      7.34 o
  -5   5   7      201.16      192.77      4.35 o
  -4   5   7      538.36      521.23      7.66 o
  -3   5   7        1.83        0.67      1.07 o
  -2   5   7        8.94        7.23      1.63 o
  -1   5   7     1372.94     1286.23     20.46 o
   0   5   7     2821.38     2758.68     34.02 o
   1   5   7     1826.24     1735.28     22.32 o
   2   5   7      212.81      238.05      4.91 o
   3   5   7      148.79      159.07      4.10 o
   4   5   7      271.68      252.90      4.92 o
   5   5   7     1039.40     1030.40     13.45 o
   6   5   7      225.44      215.95     11.73 o
   7   5   7      319.84      330.28      8.92 o
   8   5   7        0.63        0.48      2.74 o
   9   5   7       88.66       82.43      5.03 o
  10   5   7       16.02       17.40      3.54 o
  11   5   7       51.63       48.07      6.27 o
  12   5   7        1.28       -1.16      6.21 o
  13   5   7        8.94        6.98      7.37 o
 -13   6   7        5.60       12.63      5.82 o
 -12   6   7       41.56       44.83      6.62 o
 -11   6   7        0.27        1.87      3.09 o
 -10   6   7       53.85       58.94      7.32 o
  -9   6   7      250.21      237.04      8.87 o
  -8   6   7        2.68        4.60      2.31 o
  -7   6   7      489.07      489.18      9.02 o
  -6   6   7       33.08       42.58      2.64 o
  -5   6   7       31.29       29.33      2.27 o
  -4   6   7     1038.83      988.98     20.89 o
  -3   6   7      742.61      699.89     11.17 o
  -2   6   7      543.37      592.62     11.02 o
  -1   6   7       87.64      101.52      3.34 o
   0   6   7      163.80      207.33      5.04 o
   1   6   7      366.07      403.95      6.82 o
   2   6   7      304.69      317.76      5.99 o
   3   6   7      169.04      159.43      3.89 o
   4   6   7      132.56      130.46      3.68 o
   5   6   7       94.40       93.00      3.16 o
   6   6   7       80.31       78.31      4.48 o
   7   6   7       49.81       45.76      6.38 o
   8   6   7       30.05       28.32      3.54 o
   9   6   7       84.49       72.02      4.83 o
  10   6   7       47.96       46.23      5.79 o
  11   6   7        5.54        6.09      4.64 o
  12   6   7       70.60       74.11     11.25 o
 -13   7   7       12.30       15.96      7.76 o
 -12   7   7        8.94       15.62      5.30 o
 -11   7   7        1.45        2.47      3.15 o
 -10   7   7        3.09       -1.51      2.79 o
  -9   7   7      135.83      119.51      6.22 o
  -8   7   7       37.70       44.06      4.09 o
  -7   7   7      430.38      395.01      8.02 o
  -6   7   7       45.41       50.74      2.93 o
  -5   7   7       88.06       86.05      3.45 o
  -4   7   7       77.32       80.03      3.26 o
  -3   7   7      156.79      158.90      5.49 o
  -2   7   7       29.95       33.64      2.43 o
  -1   7   7       54.55       64.83      2.73 o
   0   7   7        3.38        5.99      2.11 o
   1   7   7       70.71       87.55      3.12 o
   2   7   7       16.53       14.98      1.81 o
   3   7   7       82.01       75.63      2.83 o
   4   7   7        4.94        8.40      1.82 o
   5   7   7       40.64       46.35      4.15 o
   6   7   7       52.19       56.28      5.43 o
   7   7   7        3.00        3.97      3.39 o
   8   7   7       36.22       33.57      3.75 o
   9   7   7       30.39       30.54      5.04 o
  10   7   7       22.85       19.78      5.08 o
  11   7   7        2.63       -1.63      4.60 o
  12   7   7        0.80       -6.21      6.21 o
 -13   8   7       15.72       20.90      6.23 o
 -12   8   7       29.91       47.44      7.27 o
 -11   8   7        0.09        1.43      2.65 o
 -10   8   7       60.89       68.06      6.61 o
  -9   8   7      136.88      136.74      6.53 o
  -8   8   7        0.24        2.09      2.27 o
  -7   8   7       34.46       34.00      4.42 o
  -6   8   7      234.96      221.12      6.84 o
  -5   8   7      326.19      328.71      8.40 o
  -4   8   7      160.70      159.96      5.94 o
  -3   8   7       70.48       61.02      2.73 o
  -2   8   7        1.21        0.85      1.74 o
  -1   8   7       76.78       93.08      5.08 o
   0   8   7       84.22       96.01      3.58 o
   1   8   7      209.50      188.33      4.26 o
   2   8   7       31.00       39.96      2.29 o
   3   8   7       99.14      103.62      3.35 o
   4   8   7     1117.03     1096.47     15.69 o
   5   8   7        8.16        6.06      2.07 o
   6   8   7       75.13       75.77      4.46 o
   7   8   7      251.98      245.47      7.58 o
   8   8   7        1.04       -1.73      3.97 o
   9   8   7       15.51       13.05      4.97 o
  10   8   7        5.81        8.71      4.73 o
  11   8   7       17.50       23.09      6.36 o
  12   8   7       23.39       20.95      8.15 o
 -12   9   7        5.29       12.51      4.15 o
 -11   9   7        9.26       10.82      3.31 o
 -10   9   7        0.02        0.34      2.48 o
  -9   9   7        9.57       13.37      4.26 o
  -8   9   7        2.02       -0.61      2.27 o
  -7   9   7       19.81       16.44      2.86 o
  -6   9   7        0.12       -0.45      2.25 o
  -5   9   7      168.73      195.42      5.24 o
  -4   9   7       16.48       14.59      1.87 o
  -3   9   7      115.65      109.00      4.16 o
  -2   9   7      142.67      132.44      4.67 o
  -1   9   7       61.31       61.04      3.92 o
   0   9   7      181.40      181.89      4.92 o
   1   9   7       28.32       21.23      2.24 o
   2   9   7      230.15      225.87      5.47 o
   3   9   7        3.04        0.81      1.70 o
   4   9   7        9.63        6.48      1.93 o
   5   9   7        0.15       -0.75      2.06 o
   6   9   7       94.90      112.18      5.31 o
   7   9   7       17.95       25.98      5.03 o
   8   9   7        0.62        0.12      4.04 o
   9   9   7        3.99        8.45      4.78 o
  10   9   7        2.42       -3.08      4.34 o
  11   9   7       31.68       37.57      7.37 o
  12   9   7        3.45        5.04      6.98 o
 -12  10   7       20.64       24.82      6.62 o
 -11  10   7        5.55        8.51      3.58 o
 -10  10   7        1.58        0.24      2.75 o
  -9  10   7      183.17      191.64      7.03 o
  -8  10   7        2.78        2.77      2.65 o
  -7  10   7        2.94       -0.18      1.73 o
  -6  10   7       39.60       42.98      3.56 o
  -5  10   7      384.37      365.10      7.72 o
  -4  10   7        2.83        1.30      1.92 o
  -3  10   7      188.57      199.93      6.51 o
  -2  10   7      127.96      124.18      6.05 o
  -1  10   7       23.11       30.55      2.62 o
   0  10   7       83.95       97.65      3.87 o
   1  10   7       76.13       68.79      3.25 o
   2  10   7      458.02      456.42      8.23 o
   3  10   7      127.48      145.53      4.22 o
   4  10   7       91.02       85.74      3.99 o
   5  10   7      468.97      446.93      9.46 o
   6  10   7       30.09       40.68      5.04 o
   7  10   7       21.29       10.85      4.20 o
   8  10   7        1.67        1.59      3.67 o
   9  10   7       20.65       23.05      4.84 o
  10  10   7        2.27       11.98      5.02 o
  11  10   7       32.39       39.57      8.92 o
 -11  11   7        9.84        7.24      2.98 o
 -10  11   7        1.52        1.17      2.56 o
  -9  11   7       25.76       24.48      3.28 o
  -8  11   7      126.15      134.88      4.85 o
  -7  11   7       56.43       65.22      3.73 o
  -6  11   7       64.90       57.46      3.50 o
  -5  11   7       78.74       75.13      3.64 o
  -4  11   7      368.40      329.60      6.93 o
  -3  11   7       45.46       42.61      2.82 o
  -2  11   7      340.43      353.27      8.17 o
  -1  11   7      276.49      278.06      6.56 o
   0  11   7        8.83       11.93      2.36 o
   1  11   7       15.33       15.68      2.39 o
   2  11   7       13.05       13.08      2.38 o
   3  11   7      145.71      159.88      4.77 o
   4  11   7        1.64        3.52      2.30 o
   5  11   7       34.96       34.13      3.41 o
   6  11   7      373.87      371.15     11.96 o
   7  11   7      105.78      116.29      7.18 o
   8  11   7       22.10       19.22      4.73 o
   9  11   7       13.26       15.71      4.88 o
  10  11   7       20.21       38.82      6.18 o
  11  11   7       18.76       34.14      8.54 o
 -11  12   7       30.28       34.75      5.26 o
 -10  12   7        2.65        2.10      2.73 o
  -9  12   7        7.49        7.25      3.12 o
  -8  12   7       12.14       20.87      2.67 o
  -7  12   7      175.98      172.25      5.22 o
  -6  12   7        3.09        0.94      1.99 o
  -5  12   7       72.63       70.72      3.46 o
  -4  12   7      133.97      139.78      4.58 o
  -3  12   7      165.20      158.31      5.36 o
  -2  12   7      230.90      221.44      9.49 o
  -1  12   7      383.52      382.27      8.09 o
   0  12   7      231.87      234.57      6.15 o
   1  12   7       11.60        1.77      3.43 o
   2  12   7       59.26       65.96      3.31 o
   3  12   7       27.76       26.89      3.24 o
   4  12   7      104.30       93.60      6.22 o
   5  12   7        0.38       -1.95      2.59 o
   6  12   7       12.90       11.77      4.97 o
   7  12   7        8.72       16.63      5.96 o
   8  12   7        2.61        2.55      5.17 o
   9  12   7       18.14       11.65      4.61 o
  10  12   7        3.58        1.61      5.10 o
 -11  13   7        1.95        9.70      8.92 o
 -10  13   7        0.89        1.12      2.83 o
  -9  13   7        2.47        5.17      2.46 o
  -8  13   7       24.14       17.84      2.83 o
  -7  13   7       16.99       15.69      2.62 o
  -6  13   7       28.46       17.15      2.59 o
  -5  13   7       12.75       16.83      2.57 o
  -4  13   7       24.71       23.45      2.65 o
  -3  13   7       97.48       87.52      5.45 o
  -2  13   7      315.68      296.02      8.36 o
  -1  13   7       52.19       48.93      4.00 o
   0  13   7       17.28       22.24      3.35 o
   1  13   7       17.48       31.78      3.00 o
   2  13   7       17.67       16.21      2.99 o
   3  13   7        2.60        4.58      2.55 o
   4  13   7        6.47        2.97      3.13 o
   5  13   7        5.44        2.24      3.09 o
   6  13   7       46.61       63.40      7.17 o
   7  13   7        0.72        2.43      3.92 o
   8  13   7       17.01       21.26      5.03 o
   9  13   7        0.81        8.16      5.67 o
  10  13   7        6.50       10.73      9.70 o
 -10  14   7        0.15       -2.79      3.31 o
  -9  14   7        9.70        7.34      3.37 o
  -8  14   7        7.12       10.10      2.72 o
  -7  14   7       17.92       23.68      3.01 o
  -6  14   7       13.72       17.05      2.72 o
  -5  14   7       35.29       29.86      2.97 o
  -4  14   7       97.18       86.33      4.00 o
  -3  14   7        4.95        6.28      2.56 o
  -2  14   7       46.95       55.17      4.42 o
  -1  14   7      165.77      147.54      6.72 o
   0  14   7       20.60       11.00      3.24 o
   1  14   7        3.70       -0.90      3.68 o
   2  14   7       28.52       26.25      3.57 o
   3  14   7       10.52       14.34      3.44 o
   4  14   7       71.24       79.53      5.19 o
   5  14   7        1.82       -2.32      3.02 o
   6  14   7       58.90       62.75      7.32 o
   7  14   7        9.78       16.32     10.67 o
   8  14   7       23.77       23.89      6.34 o
   9  14   7        2.07        7.88      5.82 o
  -9  15   7        0.05        2.36      3.32 o
  -8  15   7        9.73        5.46      3.61 o
  -7  15   7        0.05        0.99      2.83 o
  -6  15   7       32.89       22.88      3.05 o
  -5  15   7       32.62       32.76      3.18 o
  -4  15   7        5.31        8.38      3.01 o
  -3  15   7      121.89      117.29      5.96 o
  -2  15   7      138.04      119.19      5.86 o
  -1  15   7       40.19       52.02      5.43 o
   0  15   7       28.93       25.20      4.79 o
   1  15   7       14.63        8.33      5.16 o
   2  15   7       15.48       22.94      4.67 o
   3  15   7        9.37        2.44      3.39 o
   4  15   7       30.45       41.71      4.58 o
   5  15   7       15.89       15.44      5.15 o
   6  15   7       14.75       13.23      5.69 o
   7  15   7        2.72       -2.25      4.63 o
   8  15   7       45.68       36.30      7.46 o
   9  15   7        2.33        0.39      6.21 o
  -8  16   7        0.11        6.38      3.50 o
  -7  16   7       15.94       17.88      3.26 o
  -6  16   7        0.22        0.37      2.49 o
  -5  16   7       14.25       20.82      4.71 o
  -4  16   7        1.17        1.21      2.68 o
  -3  16   7       86.40      102.71      7.28 o
  -2  16   7      134.58      139.42      7.78 o
  -1  16   7       17.10       14.56      4.56 o
   0  16   7       35.64       31.73      5.23 o
   1  16   7        6.99        6.19      4.58 o
   2  16   7        1.26        1.50      4.86 o
   3  16   7       13.40        5.09      6.21 o
   4  16   7       33.93       19.76      6.13 o
   5  16   7        0.28        3.04      3.78 o
   6  16   7       69.91       84.61     10.86 o
   7  16   7       20.19       25.09      6.52 o
   8  16   7        4.71        1.55      6.98 o
  -8  17   7        0.36       13.19      8.92 o
  -7  17   7        0.85        1.87      3.40 o
  -6  17   7        0.28        1.03      2.79 o
  -5  17   7       48.88       46.71      4.16 o
  -4  17   7       25.36       17.15      5.49 o
  -3  17   7       15.61       15.14      6.04 o
  -2  17   7        1.15        0.06      4.19 o
  -1  17   7        5.49        2.72      4.28 o
   0  17   7        0.77       -0.66      4.26 o
   1  17   7        2.89        2.72      5.49 o
   2  17   7        3.26       -2.38      5.63 o
   3  17   7        0.27       -5.68      5.68 o
   4  17   7       22.49       35.51      7.08 o
   5  17   7        0.56       -5.25      5.78 o
   6  17   7        0.01       -3.20      5.24 o
   7  17   7       16.02       28.05      7.28 o
  -6  18   7        5.95       16.03      5.42 o
  -5  18   7        0.93       -2.35      5.78 o
  -4  18   7       12.46        9.84      5.28 o
  -3  18   7       52.14       61.04      6.72 o
  -2  18   7       13.23       10.18      5.01 o
  -1  18   7        4.61        5.58      4.81 o
   0  18   7       12.66       13.39      5.10 o
   1  18   7        2.50        0.94      5.30 o
   2  18   7        0.32       12.35      6.31 o
   3  18   7        9.64       11.84      6.98 o
   4  18   7      253.31      314.50     23.88 o
   5  18   7       20.00       23.67     11.64 o
  -3  19   7        5.17       12.70      6.88 o
  -2  19   7        0.12       -4.83      4.83 o
  -1  19   7        4.34        3.08      5.77 o
   0  19   7        2.02        6.05      5.24 o
   1  19   7        1.23       -2.67      6.10 o
   2  19   7        0.02       -2.95      9.31 o
   3  19   7       37.52       51.15      8.89 o
   4  19   7       15.83        6.40      7.17 o
  -1  20   7        7.61       10.09     11.25 o
   1  20   7       12.63        8.92      8.92 o
   2  20   7       25.28       31.04     10.86 o
 -13   0   8        0.29       -4.57      4.57 o
 -12   0   8        1.42        5.25      4.47 o
 -11   0   8        1.33        2.89      2.91 o
 -10   0   8        0.92       -0.67      3.13 o
  -9   0   8       10.73        9.59      2.89 o
  -8   0   8      231.56      245.94      8.27 o
  -7   0   8       31.69       43.81      3.82 o
  -6   0   8      248.83      273.76     10.27 o
  -5   0   8       14.31       22.56      3.49 o
  -4   0   8      707.89      683.90     24.33 o
  -3   0   8      447.67      416.21      7.76 o
  -2   0   8      782.34      769.16     35.10 o
  -1   0   8       18.30       14.79      2.42 o
   0   0   8       12.13       11.89      1.81 o
   1   0   8     1051.17      987.67     18.99 o
   2   0   8      238.72      227.82      8.47 o
   3   0   8       15.32       21.24      3.02 o
   4   0   8      375.49      373.88      8.09 o
   5   0   8       34.57       29.18      3.50 o
   6   0   8      139.81      105.79      7.17 o
   7   0   8      163.93      156.55      9.05 o
   8   0   8       12.87       12.80      6.98 o
   9   0   8       12.98       27.31      5.29 o
  10   0   8        4.26       -3.85      3.85 o
  11   0   8       16.68       13.99      6.21 o
  12   0   8       24.32       34.66      6.88 o
  13   0   8       13.74        3.88      7.37 o
 -13   1   8        6.32        3.76      3.53 o
 -12   1   8       16.22       22.44      3.75 o
 -11   1   8        0.54        2.19      2.04 o
 -10   1   8        3.91        4.56      2.01 o
  -9   1   8      165.37      152.93      4.72 o
  -8   1   8      111.62      104.37      3.82 o
  -7   1   8      372.73      403.32      7.52 o
  -6   1   8      117.05      123.31      4.25 o
  -5   1   8       53.17       51.71      3.10 o
  -4   1   8      166.11      157.08      4.93 o
  -3   1   8        3.72        3.96      0.93 o
  -2   1   8        4.16        2.33      1.19 o
  -1   1   8      214.71      218.52      5.47 o
   0   1   8       58.38       66.21      3.36 o
   1   1   8      129.49      130.98      3.42 o
   2   1   8      545.94      542.17      9.16 o
   3   1   8      423.56      433.91      6.67 o
   4   1   8       69.09       61.46      2.22 o
   5   1   8      469.33      474.42      7.43 o
   6   1   8      301.33      278.16      8.11 o
   7   1   8        6.84        0.40      2.65 o
   8   1   8       20.26       20.39      3.45 o
   9   1   8        4.84        1.49      2.79 o
  10   1   8       12.28       18.56      3.63 o
  11   1   8        3.74        3.33      3.16 o
  12   1   8        1.69       -2.97      3.64 o
  13   1   8        0.38       -1.46      4.52 o
 -13   2   8        9.06        8.22      5.40 o
 -12   2   8       33.33       45.66      4.39 o
 -11   2   8        0.50        0.56      1.95 o
 -10   2   8        9.79       13.48      2.66 o
  -9   2   8       36.00       28.08      2.64 o
  -8   2   8      392.22      338.96      7.01 o
  -7   2   8       96.86      120.80      7.38 o
  -6   2   8      249.88      233.80      6.64 o
  -5   2   8       97.79       78.12      3.70 o
  -4   2   8      259.96      280.64      7.79 o
  -3   2   8      347.30      315.39      5.56 o
  -2   2   8       54.51       58.37      2.58 o
  -1   2   8      138.13      128.76      4.24 o
   0   2   8        1.43        0.06      0.96 o
   1   2   8       86.83       92.72      2.93 o
   2   2   8      551.06      555.63      8.02 o
   3   2   8      247.23      255.32      4.82 o
   4   2   8      745.27      714.36     10.05 o
   5   2   8       27.40       22.90      2.15 o
   6   2   8       17.26       17.74      3.21 o
   7   2   8      248.03      233.48      7.48 o
   8   2   8       36.32       31.90      6.18 o
   9   2   8       22.13       20.49      3.55 o
  10   2   8        1.98       -0.46      3.02 o
  11   2   8        7.52        8.32      4.09 o
  12   2   8        1.91        1.64      7.95 o
  13   2   8        5.37       10.68      5.19 o
 -13   3   8       27.68       33.18      6.41 o
 -12   3   8       59.39       54.94      8.15 o
 -11   3   8        7.49        8.34      2.78 o
 -10   3   8       21.32       24.05      3.12 o
  -9   3   8       19.86       20.47      2.78 o
  -8   3   8        0.47       -0.21      1.94 o
  -7   3   8       12.36        6.90      2.07 o
  -6   3   8      654.65      602.26     10.81 o
  -5   3   8      495.78      489.21      9.10 o
  -4   3   8      299.84      319.06      5.63 o
  -3   3   8       84.28       77.73      2.32 o
  -2   3   8     1035.07      977.91     16.03 o
  -1   3   8        1.77        4.79      1.51 o
   0   3   8        6.28        4.86      1.19 o
   1   3   8      230.78      213.90      4.49 o
   2   3   8      534.11      466.63      7.73 o
   3   3   8     1049.39     1076.27     15.02 o
   4   3   8       37.98       39.92      2.65 o
   5   3   8       27.83       31.97      2.01 o
   6   3   8       23.45       25.68      3.58 o
   7   3   8      202.68      202.37      7.06 o
   8   3   8        0.07        1.02      2.68 o
   9   3   8      109.80       97.54      5.55 o
  10   3   8       18.87        5.84      3.37 o
  11   3   8       33.29       40.48      5.32 o
  12   3   8        1.21        1.75      4.52 o
 -13   4   8       11.41       17.00      6.98 o
 -12   4   8       74.84       73.91     16.69 o
 -11   4   8        0.06       -0.42      2.95 o
 -10   4   8      121.51      132.80      5.24 o
  -9   4   8      348.64      354.91      8.89 o
  -8   4   8       96.72       97.76      4.19 o
  -7   4   8       88.10       93.30      4.45 o
  -6   4   8       41.31       33.32      3.25 o
  -5   4   8      155.64      146.13      3.73 o
  -4   4   8      316.03      303.24      7.05 o
  -3   4   8       35.29       43.32      1.91 o
  -2   4   8      213.51      214.49      5.05 o
  -1   4   8      413.34      455.95     11.50 o
   0   4   8      304.93      327.53      8.46 o
   1   4   8      443.98      440.49      7.28 o
   2   4   8      728.43      701.19     10.54 o
   3   4   8       43.90       35.89      2.32 o
   4   4   8      141.99      132.17      3.91 o
   5   4   8      204.88      204.43      4.53 o
   6   4   8       32.75       42.47      3.93 o
   7   4   8       76.32       70.55      4.59 o
   8   4   8      138.36      130.35      6.08 o
   9   4   8        0.02        1.04      2.91 o
  10   4   8       27.29       20.14      5.21 o
  11   4   8        1.52        5.30      3.35 o
  12   4   8       23.00        4.27      7.37 o
 -13   5   8        0.24        7.25      5.19 o
 -12   5   8        6.41       -2.35      4.09 o
 -11   5   8        5.26        2.97      3.39 o
 -10   5   8       14.16       10.82      3.37 o
  -9   5   8      118.04      125.07      7.31 o
  -8   5   8        3.58        6.34      2.22 o
  -7   5   8        0.06       -1.77      1.77 o
  -6   5   8       76.63       64.52      3.00 o
  -5   5   8       55.61       51.33      2.52 o
  -4   5   8       14.78       16.18      1.98 o
  -3   5   8        0.45        3.01      1.31 o
  -2   5   8       33.55       31.30      2.65 o
  -1   5   8        7.75       16.63      2.44 o
   0   5   8      409.66      381.49      6.32 o
   1   5   8      353.18      380.91      6.64 o
   2   5   8        6.52        3.73      2.11 o
   3   5   8      119.32      107.31      3.58 o
   4   5   8      519.22      510.41     11.00 o
   5   5   8      633.75      623.24      9.20 o
   6   5   8       12.22        9.01      3.02 o
   7   5   8       58.99       45.77      4.18 o
   8   5   8       58.34       52.64      4.43 o
   9   5   8      178.25      163.20      6.92 o
  10   5   8       26.99       35.05      4.29 o
  11   5   8       28.72       32.65      5.86 o
  12   5   8        6.37        9.31      7.37 o
 -13   6   8        0.09       -1.61      4.94 o
 -12   6   8        3.03        2.37      4.85 o
 -11   6   8        1.34        1.85      3.27 o
 -10   6   8       28.95       18.53      3.89 o
  -9   6   8       19.53       12.11      3.53 o
  -8   6   8       57.18       48.99      3.19 o
  -7   6   8      298.24      282.82      6.47 o
  -6   6   8        4.96        3.54      1.88 o
  -5   6   8      449.82      443.08      8.46 o
  -4   6   8      148.85      145.52      7.73 o
  -3   6   8      526.33      472.42      9.59 o
  -2   6   8       24.43       22.95      2.76 o
  -1   6   8      131.49      149.15      4.74 o
   0   6   8       95.80       89.27      3.35 o
   1   6   8       51.23       56.43      3.00 o
   2   6   8        7.79        6.53      1.80 o
   3   6   8       40.94       38.02      2.50 o
   4   6   8      176.98      171.92      4.32 o
   5   6   8        8.97        6.01      1.84 o
   6   6   8      428.48      415.69     15.83 o
   7   6   8      261.98      239.02      7.80 o
   8   6   8       31.69       33.96      3.95 o
   9   6   8        0.11       -2.56      2.89 o
  10   6   8       24.48       19.87      5.16 o
  11   6   8        9.36       17.92      6.05 o
  12   6   8       42.58       36.86      9.31 o
 -12   7   8        1.33        2.85      4.75 o
 -11   7   8        3.18        3.94      3.29 o
 -10   7   8        4.27        8.28      4.81 o
  -9   7   8       19.26       24.44      3.14 o
  -8   7   8       22.21       20.40      2.82 o
  -7   7   8        2.19        4.69      2.24 o
  -6   7   8      431.46      456.32      8.87 o
  -5   7   8      444.09      430.66      8.49 o
  -4   7   8      344.47      309.23      7.46 o
  -3   7   8       42.63       41.19      2.93 o
  -2   7   8      488.75      487.64      9.84 o
  -1   7   8        3.73        0.46      1.87 o
   0   7   8       12.42       17.81      2.32 o
   1   7   8      918.72      936.45     20.03 o
   2   7   8      278.85      265.54      5.66 o
   3   7   8      793.42      764.24     10.82 o
   4   7   8        0.16        0.16      1.69 o
   5   7   8      113.68      127.60      4.14 o
   6   7   8       70.33       77.00      9.12 o
   7   7   8        0.34       -1.04      5.60 o
   8   7   8       53.56       54.67      4.46 o
   9   7   8        2.86       -2.51      5.44 o
  10   7   8       28.71       42.49      9.19 o
  11   7   8       47.99       48.78      6.84 o
  12   7   8       13.34        9.70      8.15 o
 -12   8   8        0.93        5.56      4.81 o
 -11   8   8        0.12        0.51      3.05 o
 -10   8   8        0.03        0.03      2.69 o
  -9   8   8        5.69        2.21      2.91 o
  -8   8   8       39.89       42.72      6.38 o
  -7   8   8        1.78        1.40      2.27 o
  -6   8   8       21.74       21.41      2.95 o
  -5   8   8        0.00       -0.30      1.91 o
  -4   8   8       98.97       93.74      5.37 o
  -3   8   8      287.99      269.23      6.02 o
  -2   8   8        4.73        5.31      2.11 o
  -1   8   8      384.67      348.49      7.91 o
   0   8   8      436.48      423.42      8.99 o
   1   8   8      428.86      401.37      8.03 o
   2   8   8       85.95       84.83      3.37 o
   3   8   8      252.17      256.36      5.42 o
   4   8   8        1.10        2.47      1.93 o
   5   8   8      171.82      171.14      5.75 o
   6   8   8      170.58      179.75      6.66 o
   7   8   8      101.06      126.00      6.72 o
   8   8   8        2.95        4.95      3.99 o
   9   8   8       27.67       30.45      5.51 o
  10   8   8       15.76       17.71      5.00 o
  11   8   8       54.11       60.69      8.48 o
 -12   9   8       15.56       17.12      4.40 o
 -11   9   8        6.45        8.77      3.16 o
 -10   9   8       13.14       18.86      3.32 o
  -9   9   8      122.93      111.59      5.45 o
  -8   9   8        1.30       -0.85      2.29 o
  -7   9   8       45.38       39.86      3.59 o
  -6   9   8      257.95      240.69      7.26 o
  -5   9   8      392.56      394.03     11.92 o
  -4   9   8      275.80      280.88      5.84 o
  -3   9   8       59.20       57.37      3.39 o
  -2   9   8      384.09      386.64     10.65 o
  -1   9   8        1.12        2.08      2.42 o
   0   9   8      186.09      173.25      5.52 o
   1   9   8       12.43       14.90      2.29 o
   2   9   8      156.23      158.26      4.77 o
   3   9   8        6.02        3.36      1.92 o
   4   9   8      341.76      315.04      6.24 o
   5   9   8       24.67       26.58      3.01 o
   6   9   8      205.37      202.49      7.73 o
   7   9   8       13.05        5.59      6.18 o
   8   9   8        0.00       -3.88      3.88 o
   9   9   8        0.02        0.77      4.48 o
  10   9   8       38.91       43.24      6.35 o
  11   9   8        4.12       -0.78      5.82 o
 -12  10   8        8.84       18.23     10.47 o
 -11  10   8        1.35        4.47      2.92 o
 -10  10   8       54.00       63.73      4.75 o
  -9  10   8       49.25       56.71      4.40 o
  -8  10   8        1.85       -0.08      3.58 o
  -7  10   8       60.76       76.72      3.51 o
  -6  10   8        0.08       -1.74      1.84 o
  -5  10   8        2.33       -2.05      2.05 o
  -4  10   8       40.12       40.54      2.92 o
  -3  10   8        0.00       -1.70      2.20 o
  -2  10   8      171.87      163.09      5.49 o
  -1  10   8      314.08      310.94      8.13 o
   0  10   8        5.65       10.00      2.35 o
   1  10   8      617.87      628.26     11.23 o
   2  10   8       98.96      109.07      4.14 o
   3  10   8      322.01      334.45      7.04 o
   4  10   8        8.58        9.42      2.17 o
   5  10   8       26.85       31.58      3.37 o
   6  10   8       20.46       14.59      4.23 o
   7  10   8       37.88       38.07      5.27 o
   8  10   8        0.36        6.99      4.31 o
   9  10   8        0.48        1.03      4.56 o
  10  10   8       25.21       21.22      5.61 o
  11  10   8        2.97        4.66      6.21 o
 -11  11   8        0.54       -0.93      3.17 o
 -10  11   8        4.57        1.08      2.93 o
  -9  11   8       20.41       32.43      3.93 o
  -8  11   8        0.02       -1.68      1.99 o
  -7  11   8        1.23       -0.88      2.09 o
  -6  11   8       26.15       19.25      2.63 o
  -5  11   8       12.54       14.28      2.43 o
  -4  11   8      134.32      117.25      5.66 o
  -3  11   8        1.83       -2.74      2.74 o
  -2  11   8      865.12      856.83     18.43 o
  -1  11   8        0.18       -0.60      2.31 o
   0  11   8      126.12      124.07      4.57 o
   1  11   8       17.79       19.18      4.17 o
   2  11   8       31.60       28.52      2.74 o
   3  11   8      116.83      107.56      4.21 o
   4  11   8       19.11       13.97      3.18 o
   5  11   8       28.30       35.12      3.92 o
   6  11   8      103.84      101.72     11.81 o
   7  11   8       51.78       52.63      5.68 o
   8  11   8       11.74       14.27      7.79 o
   9  11   8        0.30        3.57      4.45 o
  10  11   8       29.95       34.57     11.64 o
 -11  12   8        3.55       10.25      3.86 o
 -10  12   8        0.32       -3.90      4.09 o
  -9  12   8       12.83        4.58      2.39 o
  -8  12   8        5.50        7.54      3.15 o
  -7  12   8       44.48       49.33      3.28 o
  -6  12   8       47.86       49.30      3.16 o
  -5  12   8        0.00       -1.88      1.88 o
  -4  12   8      136.68      136.30      6.18 o
  -3  12   8      147.31      150.48      6.11 o
  -2  12   8       99.57       93.30      5.15 o
  -1  12   8      208.11      206.62      6.51 o
   0  12   8       55.61       60.15      3.76 o
   1  12   8      178.99      186.71      5.74 o
   2  12   8      279.47      305.97      7.36 o
   3  12   8        3.36        5.43      2.64 o
   4  12   8       30.71       34.67      3.86 o
   5  12   8      246.68      273.39      8.58 o
   6  12   8       38.12       33.06      6.17 o
   7  12   8        0.11        1.94      3.81 o
   8  12   8        0.70        1.43      4.15 o
   9  12   8       12.00        4.70      4.93 o
  10  12   8        0.01        4.50      8.15 o
 -10  13   8        7.14        4.66      3.06 o
  -9  13   8        9.28       14.55      2.79 o
  -8  13   8        0.04       -0.35      2.22 o
  -7  13   8       53.82       55.68      4.02 o
  -6  13   8        3.30        3.98      2.30 o
  -5  13   8       29.79       32.85      2.99 o
  -4  13   8       12.30       19.72      2.89 o
  -3  13   8        2.71        1.84      2.85 o
  -2  13   8       17.77        9.28      3.09 o
  -1  13   8        1.29       -1.87      2.82 o
   0  13   8        6.92        7.03      2.98 o
   1  13   8       18.89       18.44      2.81 o
   2  13   8        5.84        6.26      2.89 o
   3  13   8      276.64      253.37      7.93 o
   4  13   8        1.43       -1.84      3.02 o
   5  13   8        2.75       -0.23      2.86 o
   6  13   8       20.91       12.17      5.13 o
   7  13   8       38.38       36.24      6.64 o
   8  13   8        7.30        5.17      5.20 o
   9  13   8       26.55       30.26      8.92 o
  -9  14   8        0.47       -1.99      4.66 o
  -8  14   8       22.03       24.68      3.24 o
  -7  14   8       33.15       32.40      3.26 o
  -6  14   8       11.01       12.07      2.64 o
  -5  14   8       30.21       31.72      3.10 o
  -4  14   8        2.78       -0.32      2.52 o
  -3  14   8       30.46       26.64      3.73 o
  -2  14   8        4.32        1.13      2.94 o
  -1  14   8       19.28       27.34      3.71 o
   0  14   8       12.29        6.83      3.15 o
   1  14   8      623.25      690.78     17.47 o
   2  14   8        9.36        6.81      3.07 o
   3  14   8        1.02        0.67      3.15 o
   4  14   8        8.60        5.87      3.69 o
   5  14   8        5.70        3.95      3.37 o
   6  14   8       21.81       16.77      6.40 o
   7  14   8       31.85       36.47      6.93 o
   8  14   8        0.17       -4.92      4.92 o
   9  14   8        2.21       13.58      7.76 o
  -9  15   8        9.02        7.56      5.38 o
  -8  15   8       60.67       89.42      5.97 o
  -7  15   8        0.07       -0.01      2.61 o
  -6  15   8       28.82       31.13      3.30 o
  -5  15   8        0.57        3.91      2.41 o
  -4  15   8       59.56       64.91      4.84 o
  -3  15   8      306.51      315.48      9.58 o
  -2  15   8        2.97        0.18      3.17 o
  -1  15   8       43.08       43.76      5.22 o
   0  15   8      290.78      298.36     10.85 o
   1  15   8        3.53       -1.33      3.85 o
   2  15   8       67.12       67.38      5.92 o
   3  15   8        0.03       -3.02      3.02 o
   4  15   8        0.14       -0.85      3.60 o
   5  15   8       23.23       29.48      6.06 o
   6  15   8        3.81        4.59      5.17 o
   7  15   8       13.43       21.28      6.39 o
   8  15   8        1.33       -3.20     11.25 o
  -8  16   8        2.21        4.20      4.34 o
  -7  16   8        2.90        0.51      3.42 o
  -6  16   8        1.88        2.47      2.57 o
  -5  16   8        1.89        2.34      3.03 o
  -4  16   8        4.42        4.68      3.47 o
  -3  16   8        0.00        0.31      3.17 o
  -2  16   8       13.28        8.94      4.35 o
  -1  16   8        4.58        5.55      5.33 o
   0  16   8        8.36        8.71      4.39 o
   1  16   8       73.64       70.21      6.31 o
   2  16   8       20.73       21.40      6.41 o
   3  16   8       50.13       56.41      7.51 o
   4  16   8        4.65       -2.60      5.59 o
   5  16   8       11.88        7.75      5.63 o
   6  16   8       82.42      124.56     12.42 o
   7  16   8        0.00       -4.35      7.37 o
  -7  17   8       38.78       50.51      8.73 o
  -6  17   8       61.13       77.12      5.74 o
  -5  17   8       43.19       39.74      6.94 o
  -4  17   8        1.74        2.44      3.81 o
  -3  17   8        3.04       -0.27      4.64 o
  -2  17   8       17.36       24.33      7.11 o
  -1  17   8       45.23       51.63      7.13 o
   0  17   8        1.49        0.95      4.49 o
   1  17   8        0.80       -2.42      4.49 o
   2  17   8       15.03        6.82      7.95 o
   3  17   8       13.88        5.60      5.95 o
   4  17   8       15.39       13.97      6.52 o
   5  17   8       23.92       11.64     10.86 o
  -6  18   8        1.59       -2.66      4.66 o
  -4  18   8        4.41        4.73      5.81 o
  -3  18   8        9.21       -0.12      4.60 o
  -2  18   8        0.00       -2.13      4.68 o
  -1  18   8        8.51       15.28      5.18 o
   0  18   8        2.27       -1.48      4.42 o
   1  18   8       15.73       13.11      6.62 o
   2  18   8       10.11        9.21      6.31 o
   3  18   8        5.04       -1.40     10.47 o
   4  18   8        0.18       -5.78      5.78 o
  -2  19   8        8.82       -7.37      7.37 o
  -1  19   8        3.13        3.21      5.23 o
   0  19   8        6.02       -5.00      5.00 o
   1  19   8        1.55       -5.85      5.85 o
   2  19   8        1.65        3.56      7.76 o
   3  19   8       43.27       52.72      8.84 o
 -13   1   9       15.34       16.50      4.67 o
 -12   1   9        6.50        6.89      2.51 o
 -11   1   9       34.37       42.76      3.33 o
 -10   1   9       51.83       56.83      3.41 o
  -9   1   9       23.34       24.50      2.55 o
  -8   1   9      107.33       97.91      4.25 o
  -7   1   9        5.03        1.76      2.15 o
  -6   1   9       28.75       34.77      3.47 o
  -5   1   9      159.19      161.49      5.51 o
  -4   1   9      185.87      204.24      4.14 o
  -3   1   9       19.44       20.69      1.85 o
  -2   1   9        7.34       10.37      2.01 o
  -1   1   9      163.59      179.06      5.23 o
   0   1   9      209.87      224.34      4.93 o
   1   1   9       65.78       57.62      2.43 o
   2   1   9       44.51       40.41      2.25 o
   3   1   9        0.63       -0.52      1.12 o
   4   1   9       16.74       23.05      1.72 o
   5   1   9       66.69       60.87      3.24 o
   6   1   9        2.47       -1.54      4.87 o
   7   1   9       12.47       11.93      3.24 o
   8   1   9        8.13        7.61      3.08 o
   9   1   9        2.29       -1.24      2.92 o
  10   1   9       28.81       34.10      5.10 o
  11   1   9       11.48       14.17      6.05 o
  12   1   9        6.62       -1.16      4.39 o
 -13   2   9       10.18       15.13      5.68 o
 -12   2   9       21.46       26.81      3.13 o
 -11   2   9        3.43        3.54      2.25 o
 -10   2   9       19.63       21.69      3.76 o
  -9   2   9       97.58       94.09      4.31 o
  -8   2   9       78.89       69.39      3.80 o
  -7   2   9      205.64      232.95      6.20 o
  -6   2   9      140.75      130.69      5.13 o
  -5   2   9       37.46       29.58      2.85 o
  -4   2   9      165.00      169.14      6.50 o
  -3   2   9        8.14       12.88      1.74 o
  -2   2   9       91.71       95.29      3.47 o
  -1   2   9       49.29       46.31      2.90 o
   0   2   9      170.48      176.45      4.41 o
   1   2   9        0.33       -1.15      1.15 o
   2   2   9      561.81      560.19      8.85 o
   3   2   9       59.51       59.58      2.46 o
   4   2   9      234.05      227.44      5.34 o
   5   2   9       82.66       87.53      3.76 o
   6   2   9      909.40      875.81     17.14 o
   7   2   9       44.98       49.18      7.76 o
   8   2   9        0.00       -2.76      2.76 o
   9   2   9       19.46       23.52      3.86 o
  10   2   9       48.89       34.38      4.51 o
  11   2   9        0.22       -1.93      3.24 o
  12   2   9       27.07       25.65      5.68 o
 -13   3   9        0.01       11.04      5.68 o
 -12   3   9       15.54       13.70      4.48 o
 -11   3   9        6.25        5.36      3.17 o
 -10   3   9       25.71       24.97      2.99 o
  -9   3   9       85.35       86.27      4.44 o
  -8   3   9      108.03      136.55      4.97 o
  -7   3   9       72.70       58.73      3.70 o
  -6   3   9       24.48       32.12      3.08 o
  -5   3   9       57.27       58.95      4.20 o
  -4   3   9       32.15       39.75      3.01 o
  -3   3   9      538.04      548.23     11.08 o
  -2   3   9       11.25        9.49      2.00 o
  -1   3   9      301.15      304.85      7.18 o
   0   3   9       32.09       28.51      2.18 o
   1   3   9        3.45        3.97      1.50 o
   2   3   9      615.33      636.08      9.12 o
   3   3   9        0.53        3.53      1.57 o
   4   3   9       60.39       65.38      2.75 o
   5   3   9       20.09       22.83      3.04 o
   6   3   9       18.71       20.03      3.40 o
   7   3   9        2.87        5.82      3.07 o
   8   3   9       44.41       38.74      4.26 o
   9   3   9        3.66       10.24      3.82 o
  10   3   9        3.31        2.22      3.83 o
  11   3   9       16.95       17.18      4.16 o
  12   3   9       20.57       26.54      5.74 o
 -13   4   9       43.74       47.83      7.95 o
 -12   4   9       17.86       19.94      4.43 o
 -11   4   9        2.35        7.57      2.97 o
 -10   4   9       57.66       60.24      4.12 o
  -9   4   9      321.82      332.29      8.14 o
  -8   4   9       70.60       81.89      4.93 o
  -7   4   9      101.49       68.37      3.66 o
  -6   4   9      265.67      218.94      5.95 o
  -5   4   9      250.39      254.93      6.57 o
  -4   4   9        8.84        9.42      1.90 o
  -3   4   9      107.81      100.17      4.87 o
  -2   4   9       83.38       90.47      6.11 o
  -1   4   9       45.67       37.59      2.76 o
   0   4   9     2351.58     2433.66     37.31 o
   1   4   9      992.17      969.83     15.02 o
   2   4   9      266.09      266.50      5.57 o
   3   4   9      178.21      177.29      4.69 o
   4   4   9      632.38      605.99      9.99 o
   5   4   9        6.20        5.91      2.80 o
   6   4   9      313.39      325.42      9.06 o
   7   4   9      144.42      150.77      7.78 o
   8   4   9      130.46      129.68      6.15 o
   9   4   9        0.28        7.71      3.34 o
  10   4   9        9.87        5.92      3.57 o
  11   4   9        0.00       -0.75      3.61 o
  12   4   9       11.05       20.56      8.54 o
 -13   5   9        2.74        5.04      8.53 o
 -12   5   9        2.30        8.64      3.85 o
 -11   5   9       18.95       15.59      3.92 o
 -10   5   9        0.04       -2.92      2.92 o
  -9   5   9        5.45        3.57      2.36 o
  -8   5   9      324.47      324.69      7.86 o
  -7   5   9      237.42      250.92      5.58 o
  -6   5   9       84.27       93.57      3.50 o
  -5   5   9        2.60        5.86      1.93 o
  -4   5   9      918.41      850.70     26.31 o
  -3   5   9      442.57      447.82      9.74 o
  -2   5   9       42.09       34.53      3.98 o
  -1   5   9       37.79       41.24      3.43 o
   0   5   9       31.96       31.92      2.70 o
   1   5   9        9.25       10.40      2.01 o
   2   5   9      537.59      546.72      9.01 o
   3   5   9        0.90        3.42      1.81 o
   4   5   9      108.88       93.66      3.59 o
   5   5   9        7.29        0.11      2.80 o
   6   5   9        2.50       -0.84      2.84 o
   7   5   9        1.96       -2.26      2.68 o
   8   5   9        1.47        2.15      3.21 o
   9   5   9        4.17       11.38      3.57 o
  10   5   9      177.22      201.86      8.08 o
  11   5   9        3.80        0.39      4.78 o
  12   5   9       27.61       39.96     10.09 o
 -12   6   9        0.98       -2.67      3.76 o
 -11   6   9        1.32        2.19      3.24 o
 -10   6   9        0.00       -1.03      2.98 o
  -9   6   9       26.76       32.74      4.26 o
  -8   6   9        3.24        4.80      2.06 o
  -7   6   9       16.45       16.15      2.42 o
  -6   6   9      478.47      445.16      8.78 o
  -5   6   9       66.08       58.83      3.52 o
  -4   6   9       96.00       99.99      4.31 o
  -3   6   9      228.10      215.92      7.34 o
  -2   6   9      265.49      264.36      7.98 o
  -1   6   9      430.17      413.09      8.92 o
   0   6   9      291.51      276.45      6.84 o
   1   6   9      178.45      190.16      6.85 o
   2   6   9      232.21      242.86      6.81 o
   3   6   9      254.27      248.31      5.72 o
   4   6   9       30.84       35.63      2.98 o
   5   6   9       59.02       57.28      3.72 o
   6   6   9       22.73       24.42      3.53 o
   7   6   9       32.30       37.64      7.78 o
   8   6   9        2.73        3.47      3.10 o
   9   6   9        0.42       -1.19      3.75 o
  10   6   9      201.51      182.68      9.67 o
  11   6   9       16.31       21.44      6.88 o
 -12   7   9       10.72       15.49      4.31 o
 -11   7   9       19.71       26.47      4.92 o
 -10   7   9        0.04       -2.87      2.87 o
  -9   7   9       14.71       18.76      3.13 o
  -8   7   9       51.24       54.15      3.78 o
  -7   7   9        7.55       12.12      2.60 o
  -6   7   9        0.04        2.39      2.00 o
  -5   7   9       83.90       87.14      5.11 o
  -4   7   9      152.07      150.97      6.67 o
  -3   7   9       97.41      121.93      5.73 o
  -2   7   9        1.55        1.07      2.12 o
  -1   7   9       12.28       15.29      2.46 o
   0   7   9        0.39       -0.42      1.94 o
   1   7   9      127.88      130.07      4.83 o
   2   7   9       78.21       72.77      3.56 o
   3   7   9        3.91        2.95      1.87 o
   4   7   9       22.29       22.41      2.86 o
   5   7   9        4.49        3.80      2.57 o
   6   7   9        9.54        7.94      3.05 o
   7   7   9        4.89        0.03      2.94 o
   8   7   9        5.35       -0.94      2.89 o
   9   7   9       46.49       51.02      6.15 o
  10   7   9       23.27       10.62      5.91 o
  11   7   9       27.02       29.21      7.03 o
 -12   8   9        6.45        2.14      3.67 o
 -11   8   9        1.64        4.36      3.47 o
 -10   8   9       19.18       21.38      3.33 o
  -9   8   9       50.65       71.57      4.52 o
  -8   8   9        0.38        0.23      2.39 o
  -7   8   9      224.28      220.11      9.24 o
  -6   8   9     1290.90     1263.35     25.92 o
  -5   8   9       21.71       19.67      2.50 o
  -4   8   9      130.97      132.61      5.67 o
  -3   8   9     1669.09     1612.41     26.24 o
  -2   8   9     1886.51     1788.84     28.66 o
  -1   8   9      366.09      365.57      8.93 o
   0   8   9      543.19      499.66     10.40 o
   1   8   9      411.62      418.71      9.28 o
   2   8   9       10.22        6.34      2.31 o
   3   8   9       23.24       15.18      2.40 o
   4   8   9      152.44      162.26      5.52 o
   5   8   9       61.40       53.34      3.67 o
   6   8   9      274.19      297.80      9.85 o
   7   8   9       29.64       29.91      3.94 o
   8   8   9        0.06       -2.89      4.26 o
   9   8   9        6.83       12.45      5.06 o
  10   8   9       29.25       40.19      6.15 o
  11   8   9        9.32       13.19      8.54 o
 -11   9   9        0.52        1.08      2.89 o
 -10   9   9        4.08        8.54      3.53 o
  -9   9   9       55.71       49.73      4.42 o
  -8   9   9        6.18        9.31      2.80 o
  -7   9   9       12.89       10.47      2.82 o
  -6   9   9       38.51       35.72      3.52 o
  -5   9   9      190.37      183.19      6.40 o
  -4   9   9      742.03      716.86     12.28 o
  -3   9   9     1372.11     1383.14     23.22 o
  -2   9   9        0.38        3.25      2.38 o
  -1   9   9      646.33      627.23     12.33 o
   0   9   9     1257.59     1256.61     21.44 o
   1   9   9      310.92      315.62      7.91 o
   2   9   9     1231.79     1262.43     19.41 o
   3   9   9       26.65       31.58      2.76 o
   4   9   9       21.33       21.93      2.56 o
   5   9   9        2.70       -0.61      2.42 o
   6   9   9      108.45      114.55      5.77 o
   7   9   9        0.14       -0.35      3.52 o
   8   9   9        1.46        2.27      4.24 o
   9   9   9        1.69        0.85      4.27 o
  10   9   9        8.80       18.86      7.83 o
  11   9   9        1.85       -0.78      6.60 o
 -11  10   9       19.70       23.66      6.38 o
 -10  10   9        3.70        1.74      2.99 o
  -9  10   9        2.98        2.52      2.76 o
  -8  10   9        6.36        7.93      2.82 o
  -7  10   9       12.68        8.84      2.84 o
  -6  10   9       59.33       63.72      3.43 o
  -5  10   9        0.04       -1.85      1.99 o
  -4  10   9       65.09       55.91      3.73 o
  -3  10   9        2.07       -1.66      2.10 o
  -2  10   9       58.79       68.64      3.84 o
  -1  10   9      443.56      447.49      9.94 o
   0  10   9       36.46       36.70      2.98 o
   1  10   9        3.57        6.35      2.40 o
   2  10   9       21.12       24.19      2.82 o
   3  10   9      765.66      780.55     12.48 o
   4  10   9       29.76       36.70      3.00 o
   5  10   9       81.58       79.28      4.82 o
   6  10   9      183.03      158.33     10.07 o
   7  10   9       35.30       40.57      5.61 o
   8  10   9        0.23        4.84      4.43 o
   9  10   9       31.13       39.43      6.02 o
  10  10   9       13.63       15.97      6.31 o
 -11  11   9        1.05        1.70      3.94 o
 -10  11   9        2.00        2.37      3.70 o
  -9  11   9        0.30       -2.53      2.71 o
  -8  11   9        0.02        1.54      2.06 o
  -7  11   9        0.00       -1.97      2.10 o
  -6  11   9       13.93       12.54      2.50 o
  -5  11   9       14.53       12.94      2.41 o
  -4  11   9      116.11      103.12      6.38 o
  -3  11   9      124.29      103.26      5.59 o
  -2  11   9        0.33       -0.73      2.26 o
  -1  11   9       16.10       12.01      2.45 o
   0  11   9        2.52        4.24      2.67 o
   1  11   9       87.44       84.98      4.05 o
   2  11   9      493.59      505.38     10.09 o
   3  11   9        4.84        4.32      2.49 o
   4  11   9        9.88        5.12      3.08 o
   5  11   9       48.20       48.49      6.75 o
   6  11   9        4.95        8.82     10.09 o
   7  11   9        2.03        3.20      5.04 o
   8  11   9        8.27        8.54      5.82 o
   9  11   9        0.01       -0.66      4.33 o
  10  11   9        0.00       -3.41      5.38 o
 -10  12   9        9.10       10.14      3.67 o
  -9  12   9       31.41       37.44      3.52 o
  -8  12   9        0.68        2.26      2.38 o
  -7  12   9        3.53       -0.75      2.40 o
  -6  12   9        4.55        0.29      2.25 o
  -5  12   9        0.00       -2.01      2.01 o
  -4  12   9      122.50      112.41      5.38 o
  -3  12   9       64.38       60.87      4.29 o
  -2  12   9       69.57       64.77      4.28 o
  -1  12   9       24.86       16.34      3.33 o
   0  12   9        0.01       -1.52      2.76 o
   1  12   9      187.94      204.06      6.15 o
   2  12   9       40.87       53.01      3.61 o
   3  12   9       36.13       28.25      3.61 o
   4  12   9       72.55       81.68      5.94 o
   5  12   9        0.02        1.03      4.51 o
   6  12   9      228.39      255.06     21.35 o
   7  12   9       30.97       29.35      9.12 o
   8  12   9        4.13        0.53      6.01 o
   9  12   9       25.22       24.20      7.04 o
 -10  13   9        2.44        3.23      3.94 o
  -9  13   9       20.89       26.55      3.55 o
  -8  13   9        7.35        4.89      2.53 o
  -7  13   9        2.04       -1.25      3.23 o
  -6  13   9       21.20       26.10      3.00 o
  -5  13   9        0.60       -2.40      2.40 o
  -4  13   9       20.92       22.05      3.60 o
  -3  13   9       22.34       22.05      3.51 o
  -2  13   9        2.01        3.03      2.94 o
  -1  13   9      108.67      104.68      5.35 o
   0  13   9      161.66      166.76      6.63 o
   1  13   9       52.82       49.16      3.54 o
   2  13   9       28.20       26.28      3.59 o
   3  13   9        2.64       -2.53      2.53 o
   4  13   9       44.82       58.13      5.04 o
   5  13   9       25.74       26.64      9.51 o
   6  13   9       13.87        9.18      5.21 o
   7  13   9        1.98       -5.82      5.82 o
   8  13   9        0.05       -3.31      7.95 o
   9  13   9       50.25       53.54     10.48 o
  -9  14   9        0.13       -3.31      3.31 o
  -8  14   9        1.14       -0.10      2.82 o
  -7  14   9       46.15       53.79      3.85 o
  -6  14   9        0.70       -2.27      2.27 o
  -5  14   9        0.19       -0.42      3.54 o
  -4  14   9       21.50       18.26      3.66 o
  -3  14   9        0.35       -0.22      2.87 o
  -2  14   9        5.21        5.56      3.21 o
  -1  14   9        8.87        2.91      3.03 o
   0  14   9        5.46        9.28      3.74 o
   1  14   9        0.26        1.80      4.08 o
   2  14   9        0.04       -2.73      2.73 o
   3  14   9        1.73       -3.15      3.15 o
   4  14   9       22.31       15.05      4.18 o
   5  14   9        6.92       -2.33      5.04 o
   6  14   9      101.22       96.24     10.87 o
   7  14   9        2.95        0.70      5.24 o
   8  14   9        0.73       -0.09      5.62 o
  -8  15   9       12.65        7.83      4.11 o
  -7  15   9        1.36        1.18      3.36 o
  -6  15   9        4.10        2.97      2.52 o
  -5  15   9       17.05       19.62      4.00 o
  -4  15   9        6.25        0.88      3.11 o
  -3  15   9       14.51       12.80      3.61 o
  -2  15   9        7.64        7.98      3.38 o
  -1  15   9        1.97        3.29      3.96 o
   0  15   9       47.75       52.65      8.75 o
   1  15   9        0.00        1.19      3.89 o
   2  15   9      105.11      123.33      8.71 o
   3  15   9        0.25       -3.43      5.02 o
   4  15   9        0.04        3.95      3.79 o
   5  15   9        5.72        9.70      6.21 o
   6  15   9       24.54       41.13      8.92 o
   7  15   9        0.01        3.88      6.21 o
  -7  16   9       21.94       34.73      5.67 o
  -6  16   9        0.48       -3.45      6.05 o
  -5  16   9        0.64       -1.67      3.42 o
  -4  16   9        4.65        3.58      3.57 o
  -3  16   9       16.88       21.26      4.09 o
  -2  16   9       41.03       45.55      9.27 o
  -1  16   9       14.11       13.37      5.62 o
   0  16   9        9.40        2.80      5.38 o
   1  16   9       37.81       36.44      7.58 o
   2  16   9        4.07        0.97      5.10 o
   3  16   9        4.78       -1.24      5.30 o
   4  16   9        8.66        8.82      6.15 o
   5  16   9        4.21       -5.82      5.82 o
   6  16   9        5.70        4.66      6.21 o
  -6  17   9        0.67       -0.39      7.37 o
  -5  17   9       17.23       13.80      7.09 o
  -4  17   9       23.28       33.57      5.64 o
  -3  17   9       64.67       66.30      6.72 o
  -2  17   9        1.97        4.26      4.65 o
  -1  17   9        0.13       -2.52      4.19 o
   0  17   9       19.76       18.60      5.13 o
   1  17   9       18.67       13.91      5.29 o
   2  17   9       39.33       47.35      8.54 o
   3  17   9        0.89       -4.99      5.59 o
   4  17   9        0.89        7.05      6.15 o
  -3  18   9        8.96       -0.71      6.60 o
  -2  18   9       28.44       35.49      7.55 o
  -1  18   9        4.40       -3.14      4.81 o
   0  18   9        0.05       -1.62      4.94 o
   1  18   9        4.03       -0.07      5.78 o
   2  18   9        0.43       -3.62      5.45 o
   3  18   9       11.20        5.40      6.52 o
   4  18   9       19.42        0.78     10.09 o
   0  19   9        5.94       -8.92      8.92 o
   1  19   9       48.03       51.99     11.64 o
   2  19   9        0.15       -7.37      7.37 o
 -13   0  10        0.13       -4.75      4.75 o
 -12   0  10       18.21       17.49      5.49 o
 -11   0  10        0.00       -2.87      2.87 o
 -10   0  10       10.06       17.80      8.54 o
  -9   0  10        0.54       -2.94      2.94 o
  -8   0  10      207.20      223.62     10.42 o
  -7   0  10       42.64       31.43      4.64 o
  -6   0  10       15.86       41.20      5.24 o
  -5   0  10       49.66       78.60      5.74 o
  -4   0  10       12.53        0.06      2.64 o
  -3   0  10      387.45      339.61     11.53 o
  -2   0  10      257.31      281.50     10.00 o
  -1   0  10       47.82       31.62      3.69 o
   0   0  10       19.80       19.09      3.16 o
   1   0  10       28.75       32.75      3.52 o
   2   0  10      113.64      123.57      5.55 o
   3   0  10       19.67       16.83      3.30 o
   4   0  10        0.10       -1.84      1.84 o
   5   0  10      204.65      229.23     16.69 o
   6   0  10        9.54        9.97      4.81 o
   7   0  10       43.32       38.82      5.95 o
   8   0  10        1.43        1.30      4.64 o
   9   0  10      100.50       96.61     12.03 o
  10   0  10        0.21        3.99      5.29 o
  11   0  10       15.36       28.61      6.75 o
  12   0  10       28.12       55.48     10.09 o
 -13   1  10        0.00        3.49      7.76 o
 -12   1  10        0.00       11.62      3.53 o
 -11   1  10        1.47       -0.15      2.45 o
 -10   1  10        5.17        6.15      2.50 o
  -9   1  10        6.62        4.74      2.58 o
  -8   1  10        0.10        3.85      2.43 o
  -7   1  10        0.00        0.11      2.25 o
  -6   1  10      151.59      134.64      5.46 o
  -5   1  10        0.25        3.67      2.23 o
  -4   1  10      231.22      244.76      7.01 o
  -3   1  10       91.21       89.79      6.99 o
  -2   1  10       18.40       10.36      2.04 o
  -1   1  10       10.19        8.32      1.87 o
   0   1  10        6.45        5.97      1.65 o
   1   1  10       57.80       57.43      3.10 o
   2   1  10       49.22       53.60      2.56 o
   3   1  10      124.90      120.83      3.47 o
   4   1  10      108.19      122.86      3.36 o
   5   1  10      543.51      533.46     10.73 o
   6   1  10        4.38        6.17      2.94 o
   7   1  10       61.59       64.26      4.74 o
   8   1  10        0.01       -2.80      2.80 o
   9   1  10       17.75       17.64      4.00 o
  10   1  10        1.39        2.80      3.29 o
  11   1  10        0.05        2.62      3.65 o
  12   1  10        0.11        2.15      4.79 o
 -12   2  10        0.10        0.03      2.84 o
 -11   2  10        0.35        1.44      2.46 o
 -10   2  10       27.89       29.72      3.27 o
  -9   2  10       44.93       46.50      4.86 o
  -8   2  10        2.37        0.97      2.34 o
  -7   2  10        2.07        2.07      2.21 o
  -6   2  10      107.93       96.28      6.11 o
  -5   2  10       22.42       26.06      2.23 o
  -4   2  10       50.74       41.97      2.59 o
  -3   2  10        4.38        4.03      2.52 o
  -2   2  10      119.19      124.25      5.08 o
  -1   2  10       31.48       25.79      2.97 o
   0   2  10       30.04       26.98      2.50 o
   1   2  10      152.00      137.52      4.71 o
   2   2  10      334.29      318.73      6.21 o
   3   2  10      125.81      120.38      3.46 o
   4   2  10       34.69       32.78      2.35 o
   5   2  10        6.04        7.89      2.80 o
   6   2  10        0.00        1.08      2.86 o
   7   2  10      145.86      148.90      6.61 o
   8   2  10        4.70        5.49      3.22 o
   9   2  10       39.89       39.95      4.51 o
  10   2  10        4.51        6.87      3.72 o
  11   2  10       14.04       18.66      4.45 o
  12   2  10       10.57       12.05      5.19 o
 -12   3  10        0.97       -1.52      2.94 o
 -11   3  10       12.19        9.56      3.02 o
 -10   3  10        3.32        3.89      2.42 o
  -9   3  10        2.80        1.02      2.17 o
  -8   3  10       58.24       61.18      4.98 o
  -7   3  10      121.07      127.03      7.77 o
  -6   3  10      206.63      185.67      6.49 o
  -5   3  10       80.81       60.92      3.15 o
  -4   3  10       37.61       19.68      2.17 o
  -3   3  10      118.83      140.56      5.18 o
  -2   3  10        0.17       -1.04      1.63 o
  -1   3  10        6.39        6.28      1.83 o
   0   3  10        8.02        8.01      2.13 o
   1   3  10      308.49      319.05      7.58 o
   2   3  10       13.19       11.30      1.75 o
   3   3  10      158.21      165.08      4.69 o
   4   3  10        0.19        1.13      1.59 o
   5   3  10      682.60      682.75     12.68 o
   6   3  10        3.03        2.46      2.86 o
   7   3  10       22.87       24.62      3.97 o
   8   3  10        4.94        3.75      3.22 o
   9   3  10       38.10       35.89      5.71 o
  10   3  10       41.35       54.78      5.23 o
  11   3  10       12.20        9.50      4.06 o
 -12   4  10        5.34        1.00      4.35 o
 -11   4  10        1.11       -2.55      2.55 o
 -10   4  10        0.01       -2.47      2.47 o
  -9   4  10        7.22        9.05      2.49 o
  -8   4  10       25.68       28.43      3.04 o
  -7   4  10       13.36       13.33      2.73 o
  -6   4  10       62.86       57.81      3.08 o
  -5   4  10        7.12        8.44      2.00 o
  -4   4  10      139.85      139.24      4.49 o
  -3   4  10      267.76      266.07      7.22 o
  -2   4  10       27.88       26.36      2.64 o
  -1   4  10        0.77       -2.15      2.64 o
   0   4  10      430.31      406.95      9.02 o
   1   4  10      228.49      228.54      6.95 o
   2   4  10        0.49        2.87      1.92 o
   3   4  10       28.22       28.09      2.45 o
   4   4  10      136.10      149.34      4.55 o
   5   4  10       82.67       81.00      7.64 o
   6   4  10       77.62       77.38      4.96 o
   7   4  10       32.91       25.74      3.83 o
   8   4  10        0.62       -2.22      3.12 o
   9   4  10        2.78       -0.16      3.44 o
  10   4  10        2.03       -1.39      3.86 o
  11   4  10        1.06       -3.62      3.62 o
 -12   5  10        3.66        2.02      3.64 o
 -11   5  10        0.54        1.31      3.50 o
 -10   5  10       25.64       32.21      4.85 o
  -9   5  10       52.00       54.92      4.27 o
  -8   5  10       13.08       14.50      2.62 o
  -7   5  10      304.72      293.47      8.22 o
  -6   5  10      711.43      686.09     12.17 o
  -5   5  10        0.05       -0.42      1.84 o
  -4   5  10       69.68       63.50      3.31 o
  -3   5  10      696.47      599.85     12.29 o
  -2   5  10       13.32       18.98      2.53 o
  -1   5  10      452.28      422.49     10.84 o
   0   5  10        0.01        1.42      1.98 o
   1   5  10      334.81      331.46      7.99 o
   2   5  10      718.80      666.72     12.82 o
   3   5  10      603.68      584.50     10.77 o
   4   5  10        1.72        1.42      1.99 o
   5   5  10       66.28       69.82      7.56 o
   6   5  10        0.01        6.06      4.70 o
   7   5  10       32.86       40.72      4.42 o
   8   5  10       18.49        8.68      4.93 o
   9   5  10       19.19       14.85      3.87 o
  10   5  10        1.86       -2.80      4.57 o
  11   5  10        0.82        4.88      6.21 o
 -12   6  10        2.25        7.44      4.12 o
 -11   6  10        1.89       -2.52      3.32 o
 -10   6  10        1.28       -2.42      3.04 o
  -9   6  10       35.19       32.62      4.73 o
  -8   6  10       13.37        7.38      2.49 o
  -7   6  10        0.29        2.38      1.96 o
  -6   6  10       66.76       64.09      3.86 o
  -5   6  10      162.10      156.58      6.28 o
  -4   6  10        0.57       -0.62      2.79 o
  -3   6  10       21.79       24.82      3.75 o
  -2   6  10       26.92       30.02      3.57 o
  -1   6  10       24.91       23.04      2.72 o
   0   6  10      504.40      510.81     10.64 o
   1   6  10      964.44      924.62     16.65 o
   2   6  10      123.03      117.82      4.91 o
   3   6  10      126.31      125.71      4.59 o
   4   6  10      401.03      419.79     11.52 o
   5   6  10       50.93       62.87      4.56 o
   6   6  10        1.97       -1.07      2.85 o
   7   6  10       14.11       12.95      3.65 o
   8   6  10       20.10       26.17      3.95 o
   9   6  10        0.47       -0.21      3.36 o
  10   6  10       24.96       31.84      8.04 o
  11   6  10       11.70       11.64      8.15 o
 -12   7  10       12.76       17.20      4.62 o
 -11   7  10        7.91       11.48      3.85 o
 -10   7  10       13.83        8.45      3.77 o
  -9   7  10       46.43       41.19      3.74 o
  -8   7  10        9.92        8.45      2.61 o
  -7   7  10       37.60       39.45      3.53 o
  -6   7  10      220.01      236.20      7.06 o
  -5   7  10       50.67       49.21      3.55 o
  -4   7  10      607.98      617.04     14.63 o
  -3   7  10     3577.14     3544.08     61.80 o
  -2   7  10       11.93       19.95      2.85 o
  -1   7  10      993.15      949.08     17.03 o
   0   7  10      470.22      425.50      9.56 o
   1   7  10      117.19      120.29      6.89 o
   2   7  10        7.73        6.05      2.43 o
   3   7  10       96.38       92.67      4.10 o
   4   7  10      348.27      341.70      7.15 o
   5   7  10       16.85       11.56      3.31 o
   6   7  10       29.13       41.71      4.33 o
   7   7  10       52.98       63.87      7.11 o
   8   7  10        2.13        1.24      3.53 o
   9   7  10       24.37       37.35      5.83 o
  10   7  10        1.12        5.51      4.88 o
  11   7  10        5.03        3.49      7.37 o
 -11   8  10        1.96        5.09      3.76 o
 -10   8  10        8.39        9.59      3.13 o
  -9   8  10       34.70       38.84      4.03 o
  -8   8  10        0.37       -0.58      2.37 o
  -7   8  10       42.21       49.02      5.32 o
  -6   8  10       15.09       18.44      3.53 o
  -5   8  10        0.34        2.61      2.52 o
  -4   8  10      148.84      132.29      6.24 o
  -3   8  10      384.75      384.33      9.00 o
  -2   8  10      314.88      322.91      9.36 o
  -1   8  10      226.95      228.97      6.73 o
   0   8  10      160.36      159.13      8.18 o
   1   8  10       24.72       18.74      2.79 o
   2   8  10        0.00       -1.27      2.15 o
   3   8  10        0.74       -0.83      2.08 o
   4   8  10      173.71      187.79      5.26 o
   5   8  10       21.80       28.05      4.27 o
   6   8  10       24.83       15.54      4.94 o
   7   8  10       15.84       17.44      3.80 o
   8   8  10        6.03        2.53      4.36 o
   9   8  10        0.01       -3.71      5.07 o
  10   8  10        1.48        8.95      7.22 o
 -11   9  10        7.61       13.79      3.52 o
 -10   9  10        5.48        6.93      3.09 o
  -9   9  10       11.36        9.89      3.04 o
  -8   9  10        0.30       -1.35      2.53 o
  -7   9  10       78.07       57.20      4.27 o
  -6   9  10       45.41       52.08      5.92 o
  -5   9  10       20.12       23.50      3.65 o
  -4   9  10       61.28       54.16      4.03 o
  -3   9  10      979.18      983.07     17.76 o
  -2   9  10       23.14       31.38      3.23 o
  -1   9  10      298.20      302.66      8.46 o
   0   9  10       77.91       81.19      4.21 o
   1   9  10      105.62       91.54      8.22 o
   2   9  10      416.83      418.31      8.78 o
   3   9  10      204.91      216.52      6.78 o
   4   9  10        8.76        6.57      2.32 o
   5   9  10      105.46      108.28      8.11 o
   6   9  10       68.55       74.74      5.93 o
   7   9  10        9.43       14.81      5.64 o
   8   9  10        0.90       -1.08      5.09 o
   9   9  10       17.77       22.76      5.47 o
  10   9  10        0.28       17.36      6.31 o
 -11  10  10        3.13        3.65      4.10 o
 -10  10  10        0.59        0.10      2.85 o
  -9  10  10       18.37       11.08      3.19 o
  -8  10  10       12.57        9.41      3.08 o
  -7  10  10        7.10        4.38      4.48 o
  -6  10  10       50.47       55.10      4.31 o
  -5  10  10        0.01       -1.80      2.17 o
  -4  10  10        0.34        0.43      2.72 o
  -3  10  10        1.84        1.26      2.36 o
  -2  10  10       63.86       51.94      5.92 o
  -1  10  10       11.66        6.95      2.46 o
   0  10  10       62.42       59.40      3.78 o
   1  10  10       15.31       18.01      2.66 o
   2  10  10        0.12       -1.82      2.12 o
   3  10  10        0.09       -2.08      2.08 o
   4  10  10      186.78      206.97      6.79 o
   5  10  10      208.33      194.89     27.56 o
   6  10  10        0.01       -1.43      5.24 o
   7  10  10       10.27        7.16      5.17 o
   8  10  10        0.08        4.37      5.64 o
   9  10  10        3.96        8.48      5.82 o
  10  10  10        1.25        3.10      6.21 o
 -10  11  10        9.40       13.64      6.42 o
  -9  11  10       54.73       56.24      6.94 o
  -8  11  10        7.55        9.40      2.48 o
  -7  11  10        0.02       -1.61      2.52 o
  -6  11  10       16.97       16.10      3.64 o
  -5  11  10        2.79        9.47      2.75 o
  -4  11  10        0.24       -2.74      2.74 o
  -3  11  10       11.69        5.44      3.02 o
  -2  11  10       70.82       70.33      5.00 o
  -1  11  10      107.33      100.29      4.64 o
   0  11  10      246.36      253.96      6.78 o
   1  11  10      141.38      148.63      5.94 o
   2  11  10       48.79       48.93      3.55 o
   3  11  10      127.86      125.39      5.00 o
   4  11  10      101.78      128.45      9.51 o
   5  11  10       14.72       17.85      6.60 o
   6  11  10       62.38       78.44      9.89 o
   7  11  10        0.03        3.62      5.20 o
   8  11  10        1.07       -1.42      5.20 o
   9  11  10       40.11       16.99      6.87 o
 -10  12  10        2.13        1.12      3.91 o
  -9  12  10        0.01        0.07      2.89 o
  -8  12  10        9.25        9.30      3.72 o
  -7  12  10       11.82       18.58      2.92 o
  -6  12  10        0.45        4.19      2.72 o
  -5  12  10        0.06       -2.76      2.76 o
  -4  12  10       39.95       41.63      4.49 o
  -3  12  10        0.84        3.68      3.09 o
  -2  12  10       27.21       28.31      3.56 o
  -1  12  10       44.59       39.68      3.95 o
   0  12  10        0.00        0.15      2.33 o
   1  12  10        6.35       13.37      2.85 o
   2  12  10        2.34        2.53      2.47 o
   3  12  10       15.81        6.18      3.04 o
   4  12  10       18.56       16.73      3.95 o
   5  12  10       12.69       18.62      6.60 o
   6  12  10        7.79        6.60      6.21 o
   7  12  10        1.24        2.59      5.20 o
   8  12  10       23.96       21.27     12.03 o
   9  12  10       21.66       24.44      8.54 o
  -9  13  10        3.60        6.02      4.05 o
  -8  13  10       11.59       12.11      3.15 o
  -7  13  10        2.35        2.50      2.42 o
  -6  13  10        0.13        0.70      2.64 o
  -5  13  10        0.87        0.77      2.85 o
  -4  13  10       12.84       17.21      3.48 o
  -3  13  10       73.08       84.54      5.81 o
  -2  13  10       35.28       34.98      3.98 o
  -1  13  10        7.64       -1.04      3.14 o
   0  13  10        1.24        3.36      4.48 o
   1  13  10       88.91       85.37      4.46 o
   2  13  10       29.20       33.94      3.91 o
   3  13  10       11.45       10.07      3.62 o
   4  13  10       65.71       79.40      5.90 o
   5  13  10       84.62       95.46     10.48 o
   6  13  10        9.60       -3.88      5.04 o
   7  13  10        3.20       -1.94      6.21 o
   8  13  10        7.81        7.89      5.90 o
  -8  14  10       34.96       41.79      4.95 o
  -7  14  10       27.48       30.52      5.03 o
  -6  14  10       19.49       20.79      3.83 o
  -5  14  10        2.55        5.01      3.22 o
  -4  14  10       18.05       20.94      3.71 o
  -3  14  10        0.95       -1.63      2.92 o
  -2  14  10        0.18       -2.57      2.86 o
  -1  14  10       24.41       30.20      4.76 o
   0  14  10       26.48       22.67      3.80 o
   1  14  10       62.01       79.49      6.24 o
   2  14  10       11.58        5.51      3.47 o
   3  14  10      135.26      148.44      7.57 o
   4  14  10        4.78        6.28      3.90 o
   5  14  10        0.05       -5.04      5.04 o
   6  14  10        0.14       -5.43      5.82 o
   7  14  10       61.52       60.53     10.09 o
  -7  15  10        7.56       11.97      4.14 o
  -6  15  10        0.91       -2.72      3.95 o
  -5  15  10        1.98        1.67      3.43 o
  -4  15  10        2.68        0.65      3.70 o
  -3  15  10        5.70        4.99      4.10 o
  -2  15  10        4.52        2.45      3.36 o
  -1  15  10        3.32        2.38      3.98 o
   0  15  10       13.43        6.39      4.26 o
   1  15  10       25.73       27.12      6.48 o
   2  15  10       19.29       12.64      5.54 o
   3  15  10        1.59        3.48     10.28 o
   4  15  10       62.93       57.72      7.37 o
   5  15  10        7.96        7.76      6.60 o
   6  15  10        0.03       -5.82      5.82 o
  -6  16  10        0.10       -6.60      6.60 o
  -5  16  10       14.49       12.30      4.88 o
  -4  16  10       38.08       47.00      6.00 o
  -3  16  10       71.81       85.24      6.52 o
  -2  16  10        2.55       -3.71      4.19 o
  -1  16  10       11.78       19.26      5.09 o
   0  16  10        5.31       -3.45      4.30 o
   1  16  10        9.57        9.14      4.72 o
   2  16  10       24.55       18.18      6.52 o
   3  16  10       24.19       40.12      6.99 o
   4  16  10       30.54       17.46     10.86 o
   5  16  10       58.80       42.29      8.92 o
  -5  17  10        0.35       -3.49      7.37 o
  -3  17  10       31.41       28.40      7.08 o
  -2  17  10       11.99       18.19      6.43 o
  -1  17  10        1.77       -4.82      6.99 o
   0  17  10        7.78        3.07      4.73 o
   1  17  10        9.23       15.30      5.22 o
   2  17  10        8.58       14.73      9.12 o
   3  17  10        6.80        7.44      7.18 o
   4  17  10       14.25        7.76     11.25 o
  -1  18  10        0.67        2.72      7.37 o
   0  18  10       22.24       25.93      6.14 o
   1  18  10       13.74       20.42      7.17 o
   2  18  10        8.96       14.03      6.96 o
 -12   1  11        4.30        5.73      3.52 o
 -11   1  11       18.01       21.48      3.79 o
 -10   1  11       32.00       29.62      3.90 o
  -9   1  11       26.20       27.21      3.63 o
  -8   1  11        0.02       -1.70      2.29 o
  -7   1  11        0.01       -2.05      2.05 o
  -6   1  11       75.30       61.82      4.10 o
  -5   1  11       85.20       80.95      5.49 o
  -4   1  11       42.69       37.03      3.31 o
  -3   1  11      302.67      308.69      8.10 o
  -2   1  11       56.50       54.66      3.42 o
  -1   1  11       34.49       30.80      2.83 o
   0   1  11       20.49       27.33      3.19 o
   1   1  11       93.95       76.42      3.79 o
   2   1  11       73.21       71.67      3.59 o
   3   1  11        0.46       -0.17      1.48 o
   4   1  11      255.95      260.01      5.15 o
   5   1  11       56.66       52.38      4.48 o
   6   1  11      369.51      379.66     11.49 o
   7   1  11      135.38      150.81      6.96 o
   8   1  11       90.74       73.67      5.42 o
   9   1  11       87.65       94.67      6.05 o
  10   1  11       53.20       76.25      7.67 o
  11   1  11        0.50        6.53      7.12 o
 -12   2  11       15.21       25.96      4.76 o
 -11   2  11        1.54        4.01      3.12 o
 -10   2  11        3.09        4.81      3.02 o
  -9   2  11        2.32        3.22      2.78 o
  -8   2  11       64.08       80.08      4.79 o
  -7   2  11      102.33       91.18      5.89 o
  -6   2  11        0.76        1.11      1.68 o
  -5   2  11       12.48       15.96      2.71 o
  -4   2  11       67.99       57.89      7.17 o
  -3   2  11      130.83      123.10      6.51 o
  -2   2  11        0.00       -0.04      1.89 o
  -1   2  11       62.55       61.41      3.59 o
   0   2  11      149.13      134.34      4.95 o
   1   2  11        6.50        5.69      1.94 o
   2   2  11       72.14       67.74      3.23 o
   3   2  11        7.11        2.23      3.25 o
   4   2  11      333.95      314.02      6.66 o
   5   2  11      100.81       93.55      5.27 o
   6   2  11        4.11        4.97      3.44 o
   7   2  11        7.53       13.92      3.68 o
   8   2  11       90.62       79.97      5.69 o
   9   2  11       33.71       48.98     13.05 o
  10   2  11        0.90       -0.61      3.63 o
  11   2  11        2.10        3.32      4.52 o
 -12   3  11        0.86       -1.02      3.07 o
 -11   3  11       25.37       24.08      4.00 o
 -10   3  11        2.06        1.94      3.42 o
  -9   3  11        1.43        4.78      2.68 o
  -8   3  11        0.09        0.26      2.55 o
  -7   3  11        9.99        6.45      2.60 o
  -6   3  11        9.68       14.18      2.16 o
  -5   3  11       31.54       24.11      2.84 o
  -4   3  11       27.38       20.09      2.88 o
  -3   3  11      132.74      146.95      5.56 o
  -2   3  11        4.94        8.86      2.32 o
  -1   3  11       24.82       23.09      3.75 o
   0   3  11      273.13      258.32      7.02 o
   1   3  11        0.03        1.46      1.76 o
   2   3  11       26.38       26.06      2.40 o
   3   3  11      156.99      151.38      5.47 o
   4   3  11        3.93        0.40      1.85 o
   5   3  11      112.06      117.30      5.88 o
   6   3  11      348.23      342.13      9.87 o
   7   3  11       67.81       69.79      5.19 o
   8   3  11       12.60        6.49      3.56 o
   9   3  11       30.01       29.79      4.74 o
  10   3  11       28.74       33.04      4.77 o
  11   3  11        4.07        3.74      6.01 o
 -12   4  11        3.31        3.43      4.05 o
 -11   4  11        1.55        1.05      2.86 o
 -10   4  11       23.01       24.47      3.82 o
  -9   4  11       68.93       64.26      4.72 o
  -8   4  11       17.31       23.95      3.44 o
  -7   4  11        6.24        1.32      1.89 o
  -6   4  11       41.51       25.21      2.56 o
  -5   4  11        0.01       -1.74      1.74 o
  -4   4  11        7.04        3.41      2.18 o
  -3   4  11       32.91       34.88      3.24 o
  -2   4  11      118.88      107.98      4.65 o
  -1   4  11       27.82       22.20      2.83 o
   0   4  11       29.74       28.39      2.82 o
   1   4  11      115.73      118.15      4.82 o
   2   4  11      383.03      371.38      9.16 o
   3   4  11      258.37      261.99      7.17 o
   4   4  11       41.80       53.76      3.28 o
   5   4  11        1.03       -2.35      3.24 o
   6   4  11       82.94       76.98      5.27 o
   7   4  11       51.96       50.38      4.83 o
   8   4  11       20.16       29.84      4.28 o
   9   4  11       32.06       27.39      4.59 o
  10   4  11        5.86        4.83      4.03 o
  11   4  11        1.30       -4.01      4.01 o
 -12   5  11        5.85        8.55      4.29 o
 -11   5  11       10.19        6.35      3.80 o
 -10   5  11        1.08        0.99      3.34 o
  -9   5  11      149.99      167.03     11.99 o
  -8   5  11      155.24      135.97      5.49 o
  -7   5  11      125.85      137.10      5.62 o
  -6   5  11       17.95       23.58      2.64 o
  -5   5  11       95.62      100.38      5.14 o
  -4   5  11      212.46      203.85      8.35 o
  -3   5  11        0.07        1.66      2.14 o
  -2   5  11        2.31        4.47      2.17 o
  -1   5  11      143.96      147.17      5.52 o
   0   5  11     1095.67     1062.41     18.80 o
   1   5  11        8.44        5.37      2.33 o
   2   5  11      145.43      156.22      5.66 o
   3   5  11      871.17      824.37     15.55 o
   4   5  11       98.49      111.44      4.47 o
   5   5  11        2.06       -3.04      3.04 o
   6   5  11       54.35       57.15      4.90 o
   7   5  11       25.38       42.68      4.63 o
   8   5  11       16.25       14.49      3.83 o
   9   5  11        0.01        0.89      3.43 o
  10   5  11       14.70       21.32      4.60 o
  11   5  11        0.38       -6.21      6.60 o
 -11   6  11        1.18        6.53      5.32 o
 -10   6  11       10.19       12.49      4.05 o
  -9   6  11        0.02       -2.95      2.95 o
  -8   6  11        0.13        0.26      3.63 o
  -7   6  11       71.52       77.60      4.34 o
  -6   6  11      103.28      104.46      4.82 o
  -5   6  11        1.94        3.84      2.32 o
  -4   6  11       88.29       77.57      4.98 o
  -3   6  11      231.34      224.45      8.11 o
  -2   6  11       81.56       76.83      4.90 o
  -1   6  11        8.32        8.19      2.52 o
   0   6  11      284.82      254.03      7.12 o
   1   6  11      446.07      420.19      9.90 o
   2   6  11       78.49       74.71      4.01 o
   3   6  11      181.54      167.41      5.87 o
   4   6  11        0.17        0.21      2.12 o
   5   6  11      203.76      227.47     18.83 o
   6   6  11       31.22       33.23      4.88 o
   7   6  11       20.66       15.85      4.29 o
   8   6  11        7.07        7.64      3.47 o
   9   6  11        5.96       18.54      5.43 o
  10   6  11        0.13        6.69      5.07 o
 -11   7  11        0.11       -3.34      3.34 o
 -10   7  11        1.56        3.76      3.42 o
  -9   7  11        0.09        3.51      2.63 o
  -8   7  11        4.31        7.20      3.19 o
  -7   7  11        5.54       -2.01      2.61 o
  -6   7  11        9.46        6.43      2.62 o
  -5   7  11        2.42        4.43      3.13 o
  -4   7  11       17.16       21.09      3.45 o
  -3   7  11      139.50      146.95      7.92 o
  -2   7  11       33.12       28.53      4.26 o
  -1   7  11        9.99        7.24      3.49 o
   0   7  11       20.51       15.17      2.72 o
   1   7  11      145.60      137.18      5.28 o
   2   7  11       55.06       52.75      4.59 o
   3   7  11        0.89       -0.43      2.18 o
   4   7  11        8.45        4.15      2.23 o
   5   7  11        0.00       -1.62      3.17 o
   6   7  11        6.65       11.23      8.78 o
   7   7  11       68.13       57.36      5.68 o
   8   7  11        9.45        3.66      4.17 o
   9   7  11        1.11        8.27      5.78 o
  10   7  11        0.11        6.61      6.43 o
 -11   8  11       11.14       11.44      4.31 o
 -10   8  11       21.73       32.83      3.99 o
  -9   8  11        8.60        7.72      4.98 o
  -8   8  11        0.04        0.26      2.88 o
  -7   8  11        5.91       12.37      4.29 o
  -6   8  11       33.87       31.30      4.15 o
  -5   8  11       24.95       26.90      4.27 o
  -4   8  11       96.34       96.88      7.99 o
  -3   8  11        2.51        2.13      2.39 o
  -2   8  11      505.12      509.36     11.08 o
  -1   8  11       82.61       79.04      4.18 o
   0   8  11      192.52      190.65      6.39 o
   1   8  11        0.79       -1.64      2.46 o
   2   8  11      286.62      281.61      7.81 o
   3   8  11       18.38       17.79      2.73 o
   4   8  11        5.32        8.99      3.03 o
   5   8  11       22.22       31.45      5.07 o
   6   8  11      133.06      153.47     12.66 o
   7   8  11       10.59       17.40      6.60 o
   8   8  11       12.44       11.25      8.73 o
   9   8  11       17.82       24.87      7.10 o
  10   8  11       10.93       20.17      7.76 o
 -10   9  11        4.06        8.01      4.31 o
  -9   9  11        9.35        8.46      3.18 o
  -8   9  11        5.36        7.12      2.97 o
  -7   9  11       29.78       27.19      5.59 o
  -6   9  11       92.36       92.80      5.75 o
  -5   9  11        0.36        5.22      3.64 o
  -4   9  11      188.91      175.69      6.06 o
  -3   9  11       91.48      105.34      4.81 o
  -2   9  11        9.50        6.52      4.09 o
  -1   9  11        7.35       -0.21      2.20 o
   0   9  11       22.71       15.08      2.79 o
   1   9  11        1.02        1.29      2.40 o
   2   9  11        0.36       -0.04      2.25 o
   3   9  11      315.43      324.06      7.76 o
   4   9  11       18.15       19.35      3.45 o
   5   9  11        5.86       -1.75      3.84 o
   6   9  11       78.63       81.73     12.01 o
   7   9  11        0.55        4.38      5.24 o
   8   9  11       52.79       59.01     11.25 o
   9   9  11        1.28        2.09      5.30 o
 -10  10  11       47.94       48.85      5.66 o
  -9  10  11        6.84        7.38      3.18 o
  -8  10  11        7.72       15.12      3.29 o
  -7  10  11        0.23       -2.84      2.84 o
  -6  10  11        3.81        1.32      2.41 o
  -5  10  11        0.07       -1.00      2.68 o
  -4  10  11       58.79       60.76      4.76 o
  -3  10  11       40.51       39.77      4.13 o
  -2  10  11        1.34       -1.00      2.22 o
  -1  10  11        7.69        8.07      2.75 o
   0  10  11       63.88       66.69      4.26 o
   1  10  11        6.76       10.24      4.32 o
   2  10  11      128.76      129.35      5.03 o
   3  10  11       40.71       42.69      3.47 o
   4  10  11      158.52      174.99     29.50 o
   5  10  11       74.25       73.68      6.79 o
   6  10  11        0.36       -3.88      5.43 o
   7  10  11       16.64       16.68      7.37 o
   8  10  11        1.00       -3.55      5.82 o
   9  10  11        0.88       -2.82      5.59 o
  -9  11  11       42.97       48.27      8.36 o
  -8  11  11       12.79       14.22      2.81 o
  -7  11  11       11.52       14.15      3.08 o
  -6  11  11       38.78       39.66      3.74 o
  -5  11  11        0.98        2.78      3.00 o
  -4  11  11        2.65       -0.01      3.00 o
  -3  11  11        2.46        1.96      3.06 o
  -2  11  11       52.26       53.30      4.73 o
  -1  11  11       59.57       52.27      3.90 o
   0  11  11      277.68      307.74      7.72 o
   1  11  11       39.35       46.45      3.55 o
   2  11  11       19.65       17.01      3.01 o
   3  11  11      149.63      171.99      5.88 o
   4  11  11       23.31       23.08      5.58 o
   5  11  11       44.76       39.96      8.15 o
   6  11  11       25.46       29.49      7.76 o
   7  11  11       83.72      122.62     12.81 o
   8  11  11        0.75       -3.88      6.60 o
   9  11  11        9.75       -3.49     13.58 o
  -9  12  11        0.04        1.05      3.66 o
  -8  12  11       41.69       49.07      5.80 o
  -7  12  11       20.36       21.10      3.46 o
  -6  12  11        1.95       -0.39      3.02 o
  -5  12  11        1.46        0.57      3.80 o
  -4  12  11        1.36       -0.26      3.12 o
  -3  12  11        3.33        0.15      2.95 o
  -2  12  11        7.67       12.24      3.86 o
  -1  12  11        2.13        0.38      2.97 o
   0  12  11        0.02        2.40      3.25 o
   1  12  11       19.51       13.78      2.89 o
   2  12  11       50.69       58.80      3.94 o
   3  12  11      120.92      126.15      5.95 o
   4  12  11       32.44       38.64      7.76 o
   5  12  11       53.22       48.11      8.54 o
   7  12  11       45.18       57.81     10.09 o
   8  12  11       31.40       27.55      8.92 o
  -8  13  11       16.34       24.90      7.18 o
  -7  13  11        5.36       10.31      4.04 o
  -6  13  11        1.71       -1.42      3.50 o
  -5  13  11       30.73       25.53      3.90 o
  -4  13  11        1.70        0.99      3.01 o
  -3  13  11       21.06       17.70      3.67 o
  -2  13  11        0.07       -2.98      3.45 o
  -1  13  11        1.24       -2.73      2.79 o
   0  13  11       16.72       12.52      3.54 o
   1  13  11       10.22        4.89      2.78 o
   2  13  11       57.40       46.19      4.41 o
   3  13  11       28.65       35.25      6.14 o
   4  13  11       41.78       45.01      8.54 o
   5  13  11        0.01       -5.43      5.43 o
   6  13  11        2.15        2.72      5.82 o
   7  13  11        2.18       -0.78      6.98 o
  -7  14  11        0.28       -2.00      4.08 o
  -6  14  11        0.06        0.58      4.10 o
  -5  14  11        2.06        0.81      3.32 o
  -4  14  11       24.27       33.82      4.40 o
  -3  14  11       24.88       30.83      4.09 o
  -2  14  11        2.35       -3.11      3.11 o
  -1  14  11        0.35       -0.32      3.34 o
   0  14  11        0.02       -1.79      3.18 o
   1  14  11        8.78        8.34      4.34 o
   2  14  11       23.96       25.80      4.88 o
   3  14  11       30.66       39.64      4.91 o
   4  14  11        2.19        0.39      5.04 o
   5  14  11        4.22       -2.72      5.43 o
   6  14  11        4.02        1.16      6.21 o
  -7  15  11        1.34       10.86      8.92 o
  -6  15  11        0.42        4.66      7.76 o
  -5  15  11       28.00       28.23      5.34 o
  -4  15  11       45.31       42.69      6.04 o
  -3  15  11       12.77       13.61      3.89 o
  -2  15  11        5.70        4.35      3.70 o
  -1  15  11        0.33       -3.75      3.75 o
   0  15  11        2.51        2.97      6.16 o
   1  15  11        0.03       -1.36      4.16 o
   2  15  11       11.01        4.58      5.30 o
   3  15  11       45.96       39.19      7.17 o
   4  15  11       45.41       48.89      8.92 o
   5  15  11       12.79       14.74      7.37 o
  -5  16  11        0.33       -3.88      6.60 o
  -4  16  11       15.35        8.66      5.00 o
  -3  16  11       17.95       20.35      5.04 o
  -2  16  11        6.59        0.70      7.37 o
  -1  16  11        5.44        7.89      7.19 o
   0  16  11       17.09        9.70      5.21 o
   1  16  11       32.22       21.05      5.18 o
   2  16  11        2.99        2.99     11.83 o
   3  16  11        7.86        0.54      5.95 o
  -2  17  11       25.96       11.64      8.15 o
  -1  17  11        7.70        3.88      6.15 o
   0  17  11       36.35       54.33      6.55 o
   1  17  11        1.16        4.42      5.81 o
   2  17  11       68.75       81.33      9.28 o
   3  17  11        2.03       -5.44      6.03 o
 -11   0  12       18.01       23.59      5.76 o
 -10   0  12        3.39       -3.45      4.46 o
  -9   0  12        2.82        1.21      3.81 o
  -8   0  12       40.05       45.41      5.89 o
  -7   0  12        8.69       10.03      3.81 o
  -6   0  12        5.01       -1.82      1.82 o
  -5   0  12      165.38      118.66     16.69 o
  -4   0  12        1.32       -1.33      3.16 o
  -3   0  12       83.45       44.86     11.45 o
  -2   0  12        8.66        6.45      3.53 o
  -1   0  12      115.30      127.05      7.27 o
   0   0  12       44.68       33.77      4.19 o
   1   0  12        6.88       11.25      3.23 o
   2   0  12        1.44       -1.98      2.64 o
   3   0  12       22.31       17.46      3.01 o
   4   0  12       67.43       91.17      6.72 o
   5   0  12      352.37      360.45     19.42 o
   6   0  12       24.23       21.34      6.98 o
   7   0  12        0.87       -2.61      4.87 o
   8   0  12      115.13       96.41      8.56 o
   9   0  12       33.30       36.95      9.89 o
  10   0  12       50.73       55.88      8.10 o
 -11   1  12        0.33        4.86      3.26 o
 -10   1  12        3.60        6.43      3.24 o
  -9   1  12        1.08        0.14      3.75 o
  -8   1  12       22.55       28.07      3.65 o
  -7   1  12        0.33       -2.12      2.12 o
  -6   1  12        0.80       -1.63      1.63 o
  -5   1  12        1.87        1.03      2.23 o
  -4   1  12      287.05      299.60      8.44 o
  -3   1  12        0.38        1.12      2.09 o
  -2   1  12      139.36      153.43      5.84 o
  -1   1  12      102.78       79.34      5.05 o
   0   1  12       30.96       37.34      3.15 o
   1   1  12        1.09       -0.39      2.30 o
   2   1  12       16.40       16.85      2.60 o
   3   1  12       12.06        9.54      2.10 o
   4   1  12        0.15       -2.38      2.38 o
   5   1  12       30.46       30.09     11.06 o
   6   1  12      198.12      207.46     13.20 o
   7   1  12       35.85       41.84      5.34 o
   8   1  12        7.70        9.18      3.80 o
   9   1  12       10.71       10.49      4.03 o
  10   1  12        6.87        7.59      4.50 o
 -11   2  12       31.41       36.79      4.48 o
 -10   2  12        1.05        3.08      2.98 o
  -9   2  12       43.64       43.94      4.29 o
  -8   2  12      242.08      235.59      7.96 o
  -7   2  12      214.94      241.03     10.09 o
  -6   2  12       78.39       72.22      3.96 o
  -5   2  12       23.92       20.97      3.02 o
  -4   2  12       25.20       13.41      2.73 o
  -3   2  12       32.30       29.25      6.05 o
  -2   2  12        3.36       -0.20      2.10 o
  -1   2  12       96.34       73.24      4.06 o
   0   2  12      105.21       85.50      5.71 o
   1   2  12        1.18        0.49      1.89 o
   2   2  12       32.18       28.51      2.56 o
   3   2  12      209.28      212.13     10.42 o
   4   2  12        3.90        2.78      2.59 o
   5   2  12      171.19      170.39      9.74 o
   6   2  12       33.59       36.93      5.62 o
   7   2  12        0.13        0.24      3.79 o
   8   2  12       63.65       64.62      5.49 o
   9   2  12       76.09       79.50      6.94 o
  10   2  12       28.37       41.04      5.35 o
 -11   3  12        0.07       -3.04      3.32 o
 -10   3  12        3.87        2.26      3.00 o
  -9   3  12       61.51       58.81      4.66 o
  -8   3  12       56.46       66.46      4.70 o
  -7   3  12      146.25      143.75      5.01 o
  -6   3  12        9.15       18.25      2.45 o
  -5   3  12       78.90       70.25      5.55 o
  -4   3  12       41.00       39.94      3.61 o
  -3   3  12       91.27       81.27      4.55 o
  -2   3  12      104.15       87.68      4.44 o
  -1   3  12      165.95      156.51      5.81 o
   0   3  12      133.05      138.79      5.49 o
   1   3  12      789.46      756.51     14.63 o
   2   3  12      137.24      153.31      4.99 o
   3   3  12       62.28       67.42      4.70 o
   4   3  12      199.37      213.81      7.03 o
   5   3  12        0.68        5.00      3.97 o
   6   3  12      256.44      282.57     17.47 o
   7   3  12        0.35        0.12      4.91 o
   8   3  12       13.68       18.21      4.70 o
   9   3  12        1.97       -0.07      6.48 o
  10   3  12       16.63       29.57      5.71 o
 -11   4  12        7.90        4.25      3.75 o
 -10   4  12       16.33       25.59      4.45 o
  -9   4  12        0.19        1.81      2.77 o
  -8   4  12        6.56        3.78      2.69 o
  -7   4  12       15.44       14.52      2.57 o
  -6   4  12       84.22      106.99      4.42 o
  -5   4  12        1.14        0.81      2.19 o
  -4   4  12       12.56       10.01      2.57 o
  -3   4  12        0.40        0.55      2.13 o
  -2   4  12        5.09        6.11      2.37 o
  -1   4  12      229.07      229.09      6.97 o
   0   4  12        7.46        4.84      2.33 o
   1   4  12      267.83      241.31      7.01 o
   2   4  12      141.15      128.86      5.24 o
   3   4  12      323.83      322.20      8.36 o
   4   4  12       21.16       19.47      3.95 o
   5   4  12      109.99      108.95      7.67 o
   6   4  12      309.38      336.68     13.32 o
   7   4  12        6.56        5.26      4.10 o
   8   4  12       11.46        5.75      3.83 o
   9   4  12        1.58        0.71      5.11 o
  10   4  12        0.01       -4.15      4.15 o
 -11   5  12        1.52       -0.83      4.66 o
 -10   5  12        0.06        2.91      4.74 o
  -9   5  12       12.83       23.50      5.71 o
  -8   5  12        5.97        8.37      2.45 o
  -7   5  12        2.26        1.30      2.15 o
  -6   5  12       16.81       10.99      2.46 o
  -5   5  12        1.17        2.09      2.29 o
  -4   5  12       91.66       81.73      4.53 o
  -3   5  12        0.20        2.94      2.37 o
  -2   5  12       56.77       55.56      3.87 o
  -1   5  12       11.00       13.59      2.65 o
   0   5  12      200.67      183.56      6.13 o
   1   5  12       79.96       76.64      4.54 o
   2   5  12        3.18        0.43      2.20 o
   3   5  12        0.27        1.94      2.36 o
   4   5  12      160.04      189.89     16.03 o
   5   5  12        0.82        5.41      6.21 o
   6   5  12      104.07      104.67      8.09 o
   7   5  12        6.18        6.65      3.95 o
   8   5  12        8.51       10.08      3.97 o
   9   5  12        1.45        1.75      4.29 o
  10   5  12        2.90        2.92      4.29 o
 -11   6  12        0.97        0.30      4.94 o
 -10   6  12        2.88        5.32      4.66 o
  -9   6  12       19.12       16.59      3.73 o
  -8   6  12       87.74      113.23      6.09 o
  -7   6  12       35.32       27.75      3.39 o
  -6   6  12       83.16       79.25      4.44 o
  -5   6  12        0.25       -1.63      2.65 o
  -4   6  12       45.50       44.40      4.52 o
  -3   6  12       24.37       23.10      3.65 o
  -2   6  12       12.22       10.30      3.33 o
  -1   6  12      306.52      297.42      7.93 o
   0   6  12      120.13      130.79      5.36 o
   1   6  12        2.38       -1.44      2.23 o
   2   6  12       35.12       35.24      3.26 o
   3   6  12      273.99      270.67      7.72 o
   4   6  12       24.30       25.23      4.18 o
   5   6  12       31.84       35.29      5.62 o
   6   6  12      100.55       85.07      7.54 o
   7   6  12       22.39       24.24      7.95 o
   8   6  12        1.17       -0.13      3.85 o
   9   6  12        5.42        0.80      4.45 o
  10   6  12       17.94       19.38      9.70 o
 -10   7  12        5.95       11.14      6.01 o
  -9   7  12       19.32       18.95      3.92 o
  -8   7  12        0.29        1.54      2.95 o
  -7   7  12       58.12       54.50      5.90 o
  -6   7  12        0.32        0.04      2.42 o
  -5   7  12        2.52        2.12      2.79 o
  -4   7  12       18.48       18.53      4.73 o
  -3   7  12       97.96       97.76      5.77 o
  -2   7  12       66.89       65.06      4.00 o
  -1   7  12        0.05        2.35      2.32 o
   0   7  12      236.50      249.95      7.42 o
   1   7  12       56.21       45.61      3.57 o
   2   7  12        0.01        0.80      2.30 o
   3   7  12        2.80        1.79      2.48 o
   4   7  12      102.36       91.84      5.90 o
   5   7  12        0.37       -3.84      7.56 o
   6   7  12       69.32       71.68     10.09 o
   7   7  12       28.15       25.01      5.49 o
   8   7  12        2.32        0.27      4.36 o
   9   7  12       40.36       46.76      8.10 o
 -10   8  12        1.78        1.47      3.50 o
  -9   8  12        1.06        5.52      3.37 o
  -8   8  12        1.44       -0.22      3.07 o
  -7   8  12       17.58       20.39      4.43 o
  -6   8  12        2.46        5.20      3.04 o
  -5   8  12        0.03       -1.16      2.87 o
  -4   8  12        5.34        2.47      3.12 o
  -3   8  12      120.23      111.52      4.91 o
  -2   8  12       14.63       13.63      2.88 o
  -1   8  12       17.20        9.98      2.74 o
   0   8  12       43.71       44.19      3.57 o
   1   8  12        1.00       -0.50      2.27 o
   2   8  12      151.62      155.64      7.06 o
   3   8  12       64.26       53.37      4.02 o
   4   8  12        0.18       -3.70      3.70 o
   5   8  12        2.66       -0.12      3.97 o
   6   8  12       76.93       80.12      7.37 o
   7   8  12        5.21       -0.51      4.36 o
   8   8  12        6.40        7.37      7.37 o
   9   8  12        8.05       17.46      8.53 o
 -10   9  12       21.21       31.43     10.09 o
  -9   9  12       18.43       24.06      4.40 o
  -8   9  12        4.98        2.19      3.53 o
  -7   9  12       18.35       22.33      5.63 o
  -6   9  12        1.90        2.61      4.01 o
  -5   9  12        0.17       -3.25      3.34 o
  -4   9  12       87.01       85.48      4.61 o
  -3   9  12        4.15        4.80      2.52 o
  -2   9  12        0.47       -2.22      2.22 o
  -1   9  12       10.37       11.86      2.86 o
   0   9  12       28.18       31.39      3.43 o
   1   9  12       69.07       70.09      4.76 o
   2   9  12        0.02       -2.48      2.48 o
   3   9  12       63.82       63.64      3.90 o
   4   9  12        0.09       -0.24      3.97 o
   5   9  12        5.30        0.94     11.83 o
   6   9  12        0.04       -3.70      3.70 o
   7   9  12       25.92       31.43      8.92 o
   8   9  12        0.01       -5.43      5.82 o
   9   9  12        0.01       -5.04      5.04 o
  -9  10  12       19.98       12.32      5.50 o
  -8  10  12        8.78        7.16      3.68 o
  -7  10  12        1.75        2.78      3.37 o
  -6  10  12       60.26       85.95      8.37 o
  -5  10  12        0.00        4.11      4.88 o
  -4  10  12       29.03       31.15      4.08 o
  -3  10  12       70.59       68.79      5.17 o
  -2  10  12       30.73       32.42      4.04 o
  -1  10  12       36.42       34.56      3.63 o
   0  10  12       59.81       67.03      4.39 o
   1  10  12        1.82        3.78      2.75 o
   2  10  12       49.68       53.32      3.78 o
   3  10  12      145.32      153.26      5.83 o
   4  10  12        8.11       -1.02      3.97 o
   5  10  12       10.60       -0.47      4.09 o
   7  10  12        0.45       -0.78      6.21 o
   8  10  12        7.77       10.47      7.37 o
  -9  11  12        1.79        9.31      9.31 o
  -8  11  12        4.24        6.68      3.65 o
  -7  11  12        0.20        1.82      2.80 o
  -6  11  12        0.36       -1.13      3.12 o
  -5  11  12        2.89        3.17      4.77 o
  -4  11  12       53.57       54.17      4.96 o
  -3  11  12      172.34      193.76      8.26 o
  -2  11  12       39.35       38.89      4.50 o
  -1  11  12       42.17       43.28      3.91 o
   0  11  12       14.69       13.64      3.14 o
   1  11  12       25.96       27.05      3.23 o
   2  11  12        0.08       -2.75      2.75 o
   3  11  12        0.56        1.46      3.07 o
   4  11  12       16.50       14.35      6.60 o
   5  11  12       12.48        8.92      6.60 o
   6  11  12       42.68       50.83      9.70 o
   7  11  12        0.38       -1.16      6.21 o
   8  11  12       32.32       37.25      9.31 o
  -8  12  12        0.09       -3.88      7.76 o
  -7  12  12        5.07        5.49      3.71 o
  -6  12  12       15.63       15.61      3.98 o
  -5  12  12       26.37       27.64      4.87 o
  -4  12  12        7.09        1.22      3.41 o
  -3  12  12       12.60       14.45      4.18 o
  -2  12  12        4.41        3.67      3.41 o
  -1  12  12       13.46       16.50      3.52 o
   0  12  12        0.19        0.01      2.54 o
   1  12  12       20.22       24.13      3.35 o
   2  12  12        8.44        7.35      2.98 o
   3  12  12      162.37      167.82      8.19 o
   4  12  12        3.41       -1.16      5.82 o
   5  12  12        0.06       -4.27      5.82 o
   6  12  12       37.86       30.26      8.54 o
   7  12  12        0.65        3.49      6.60 o
  -7  13  12        3.02       12.03      8.15 o
  -6  13  12        1.61        1.16      7.76 o
  -5  13  12        0.56       -3.27      3.27 o
  -4  13  12       30.63       34.54      4.30 o
  -3  13  12       30.45       40.57      7.16 o
  -2  13  12        0.36        2.79      3.27 o
  -1  13  12       34.36       40.55      4.39 o
   0  13  12       25.23       25.20      4.01 o
   1  13  12       21.19       28.85      6.37 o
   2  13  12        0.18       -0.03      3.18 o
   3  13  12       13.94       23.84      4.58 o
   4  13  12        1.07       -3.10      5.43 o
   5  13  12        0.10       -4.27      5.43 o
   6  13  12        5.47       -5.43      5.43 o
  -6  14  12        4.54       10.47      8.53 o
  -5  14  12       24.06       26.54      8.01 o
  -4  14  12       24.20       43.65      5.85 o
  -3  14  12        3.87        1.33      3.50 o
  -2  14  12        0.77       -1.43      3.37 o
  -1  14  12       17.21       17.19      3.91 o
   0  14  12       63.55       67.91      5.32 o
   1  14  12       28.09       41.98      5.53 o
   2  14  12       22.22       20.59      5.01 o
   3  14  12       19.73       16.75      5.74 o
   4  14  12        0.60        8.92      6.60 o
   5  14  12        2.21        8.53      6.98 o
  -5  15  12        7.02        1.16      8.15 o
  -4  15  12        3.52        5.64      6.35 o
  -3  15  12       15.53       15.76      4.99 o
  -2  15  12       38.00       48.24      6.09 o
  -1  15  12       57.54       80.02      6.81 o
   0  15  12        0.00       -4.59      4.59 o
   1  15  12        5.02        0.66      4.49 o
   2  15  12        2.86       16.84      5.95 o
   3  15  12       17.03       28.71     10.86 o
  -4  16  12       36.18       53.15     10.86 o
  -3  16  12       63.21       78.38     11.64 o
  -2  16  12        4.05       15.07      6.31 o
  -1  16  12        7.17        9.47      9.89 o
   0  16  12        1.05       -1.26      4.56 o
   1  16  12       31.73       35.54      6.02 o
   2  16  12        1.53       -1.85      8.15 o
   3  16  12        3.03        2.33     10.09 o
 -11   1  13        3.05        8.14      3.59 o
 -10   1  13        0.83       -2.51      3.01 o
  -9   1  13        5.75        0.45      3.53 o
  -8   1  13       17.34       17.23      3.35 o
  -7   1  13       12.62        7.27      2.21 o
  -6   1  13        1.00        0.15      2.33 o
  -5   1  13       44.79       31.88      3.50 o
  -4   1  13       29.46       18.60      3.03 o
  -3   1  13       17.31       17.59      3.02 o
  -2   1  13       84.56       66.42      4.17 o
  -1   1  13      183.61      164.67      6.09 o
   0   1  13        0.41        1.91      2.15 o
   1   1  13       48.68       47.12      3.52 o
   2   1  13        8.72        8.14      2.30 o
   3   1  13        7.32       10.95      2.16 o
   4   1  13       81.35       90.15      4.93 o
   5   1  13       69.99       72.58      6.99 o
   6   1  13       13.89       27.14      5.62 o
   7   1  13       47.30       61.71      9.70 o
   8   1  13       14.79       13.21      6.98 o
   9   1  13       39.61       25.91     12.03 o
  10   1  13       22.77       37.86      6.99 o
 -11   2  13       12.21       12.67      3.93 o
 -10   2  13        0.47        1.03      3.06 o
  -9   2  13        1.08        2.88      2.90 o
  -8   2  13       13.51       16.44      3.41 o
  -7   2  13        2.74        1.33      2.43 o
  -6   2  13        3.79        2.04      2.50 o
  -5   2  13        5.81        9.02      2.69 o
  -4   2  13      184.41      194.38     10.32 o
  -3   2  13      187.97      166.73      6.35 o
  -2   2  13      163.73      140.48      5.80 o
  -1   2  13       47.44       44.31      3.75 o
   0   2  13       17.80       17.40      2.86 o
   1   2  13       10.50        4.16      3.17 o
   2   2  13        6.26       10.04      2.26 o
   3   2  13       67.36       69.78      3.61 o
   4   2  13        3.95        3.88      3.36 o
   5   2  13      118.85      115.63      8.37 o
   6   2  13        0.94       -3.97      3.97 o
   7   2  13        0.32        0.76      4.36 o
   8   2  13        2.43        0.42      4.36 o
   9   2  13       47.08       51.40     10.48 o
 -11   3  13        0.45        3.67      4.05 o
 -10   3  13        0.45        0.18      3.42 o
  -9   3  13        7.65       11.12      3.39 o
  -8   3  13        3.11        1.28      2.77 o
  -7   3  13        0.04       -0.70      2.04 o
  -6   3  13        0.34       -1.58      2.28 o
  -5   3  13        1.39       -3.64      3.64 o
  -4   3  13       19.90       20.93      3.47 o
  -3   3  13       11.01        9.24      2.67 o
  -2   3  13       28.84       26.03      3.21 o
  -1   3  13       26.32       12.95      2.78 o
   0   3  13       22.75       19.41      2.83 o
   1   3  13       46.78       41.97      3.18 o
   2   3  13      174.39      160.73      5.33 o
   3   3  13       82.55       77.04      4.29 o
   4   3  13       57.56       68.39      5.45 o
   5   3  13       31.45       31.63      5.62 o
   6   3  13        5.97        8.77      4.79 o
   7   3  13        2.18       -3.12      6.01 o
   8   3  13        7.55        5.43      4.66 o
   9   3  13        1.58       -4.01      4.52 o
 -10   4  13        0.15       -1.73      3.72 o
  -9   4  13       14.45       12.67      3.79 o
  -8   4  13       65.69       79.48      5.68 o
  -7   4  13       38.15       41.33      3.39 o
  -6   4  13       42.85       41.64      4.00 o
  -5   4  13        4.70        2.15      2.40 o
  -4   4  13      101.78       96.60      5.09 o
  -3   4  13      126.13      138.74      5.77 o
  -2   4  13       49.23       47.14      4.37 o
  -1   4  13       66.37       80.82      4.49 o
   0   4  13       14.16       12.05      2.73 o
   1   4  13       27.05       30.22      5.26 o
   2   4  13        0.01       -2.19      2.19 o
   3   4  13      122.46      126.67      5.40 o
   4   4  13       41.77       44.93      5.78 o
   5   4  13       11.30        3.35     10.47 o
   6   4  13       42.23       47.37      6.41 o
   7   4  13       32.51       23.05      5.62 o
   8   4  13       12.65       18.04      7.37 o
   9   4  13        9.14        9.31      5.21 o
 -10   5  13        2.04        1.20      4.74 o
  -9   5  13       37.42       54.88      5.80 o
  -8   5  13        8.21        7.93      2.62 o
  -7   5  13       73.40       74.08      4.15 o
  -6   5  13       17.84       19.39      3.39 o
  -5   5  13       12.34       13.60      2.98 o
  -4   5  13       14.50       12.90      2.96 o
  -3   5  13      173.70      179.55      6.58 o
  -2   5  13       46.91       43.66      5.10 o
  -1   5  13       66.23       69.39      6.78 o
   0   5  13        0.00       -0.01      2.38 o
   1   5  13       64.40       64.39      4.13 o
   2   5  13       12.79       10.84      2.87 o
   3   5  13       14.27       15.53      4.59 o
   4   5  13       43.85       37.40      4.69 o
   5   5  13      204.05      197.91     16.89 o
   6   5  13       13.28       13.15      5.07 o
   7   5  13        1.28       -1.51      5.24 o
   8   5  13        1.59       -0.32      4.52 o
   9   5  13        6.07       -1.16      9.70 o
 -10   6  13       10.58        9.17      5.50 o
  -9   6  13        0.01       -2.19      3.05 o
  -8   6  13       29.74       33.63      7.20 o
  -7   6  13       19.79       19.84      3.19 o
  -6   6  13       28.71       43.01      5.84 o
  -5   6  13       11.34        5.45      3.25 o
  -4   6  13       14.90        5.20      3.14 o
  -3   6  13        8.58        9.40      3.12 o
  -2   6  13       38.30       31.40      4.49 o
  -1   6  13       69.08       56.32      3.96 o
   0   6  13       17.41       27.21      3.92 o
   1   6  13        0.56        3.71      2.33 o
   2   6  13       25.85       18.12      2.98 o
   3   6  13      228.26      227.01      7.45 o
   4   6  13       36.65       34.34      5.62 o
   5   6  13       37.45       37.03      7.76 o
   6   6  13        0.14       -3.49      3.84 o
   7   6  13       52.32       63.05      7.24 o
   8   6  13        2.14        1.16      4.66 o
   9   6  13        5.94        5.23      5.13 o
 -10   7  13        0.68       -0.39      7.37 o
  -9   7  13        0.24        3.42      3.34 o
  -8   7  13       12.22       18.90      6.15 o
  -7   7  13       23.72       22.44      3.93 o
  -6   7  13       10.88        4.27      3.24 o
  -5   7  13        4.57        4.36      2.95 o
  -4   7  13        6.07       10.42      3.41 o
  -3   7  13       19.16       15.43      3.70 o
  -2   7  13        7.92        8.46      3.47 o
  -1   7  13        3.60        5.44      2.69 o
   0   7  13        5.02        3.25      2.48 o
   1   7  13       15.94       14.06      3.05 o
   2   7  13       18.58       12.11      2.95 o
   3   7  13       24.76       27.31      3.42 o
   4   7  13        0.22       -1.06      4.09 o
   5   7  13       14.54        8.36      6.21 o
   6   7  13        4.77        3.61      4.66 o
   7   7  13       29.53       34.26      6.17 o
   8   7  13        2.03        4.46      4.66 o
  -9   8  13        2.44        1.83      3.77 o
  -8   8  13        5.55        2.75      3.40 o
  -7   8  13        2.67        8.14      4.75 o
  -6   8  13       17.65       18.50      5.13 o
  -5   8  13       36.34       30.40      5.58 o
  -4   8  13       77.05       78.13      5.63 o
  -3   8  13      173.18      171.12      6.41 o
  -2   8  13      109.91      125.20      5.57 o
  -1   8  13       19.75       29.68      3.42 o
   0   8  13       26.31       27.65      3.37 o
   1   8  13      107.09      108.96      5.23 o
   2   8  13      139.71      142.90      6.35 o
   3   8  13        0.91       -2.44      2.44 o
   4   8  13        2.00       -3.49      3.49 o
   5   8  13        0.36        0.44      4.25 o
   6   8  13        4.49        6.52      4.91 o
   7   8  13        4.20       -2.33      4.11 o
   8   8  13       17.52       20.17      8.92 o
  -9   9  13        6.31        6.21      8.92 o
  -8   9  13        2.47       -2.09      4.52 o
  -7   9  13       43.02       40.96      6.68 o
  -6   9  13       23.46       33.99      6.21 o
  -5   9  13        5.50        5.48      3.22 o
  -4   9  13       10.19        9.68      3.42 o
  -3   9  13      180.37      174.38      6.58 o
  -2   9  13       90.35       98.13      5.09 o
  -1   9  13       40.36       38.81      3.68 o
   0   9  13       21.82       18.86      3.32 o
   1   9  13        5.92        3.79      2.79 o
   2   9  13        4.26        2.47      3.49 o
   3   9  13        1.77       -2.90      2.98 o
   4   9  13        0.03        0.93      4.09 o
   5   9  13       19.42       24.50      5.49 o
   6   9  13        7.52       15.52      5.21 o
   7   9  13       10.36       14.74      8.15 o
   8   9  13       19.05       24.83      8.92 o
  -8  10  13        8.87       14.38      5.68 o
  -7  10  13        5.68        6.48      5.73 o
  -6  10  13        0.46       -0.43      2.95 o
  -5  10  13       39.41       49.20      4.85 o
  -4  10  13       52.08       54.87      4.88 o
  -3  10  13       10.62       12.07      3.68 o
  -2  10  13        0.79        0.50      2.58 o
  -1  10  13       35.60       41.61      4.00 o
   0  10  13        3.72        1.31      3.14 o
   1  10  13        0.94        3.51      3.19 o
   2  10  13        9.69       13.74      2.87 o
   3  10  13        0.26        0.21      3.15 o
   4  10  13        7.37        4.41      8.15 o
   5  10  13        1.39        1.55      6.60 o
   6  10  13        0.93        5.43      6.21 o
   7  10  13        8.52        6.21      7.37 o
  -8  11  13        1.31        8.92      8.15 o
  -7  11  13        7.67        9.67      4.75 o
  -6  11  13        0.06       -1.48      3.77 o
  -5  11  13        0.01        3.26      3.37 o
  -4  11  13       19.10       23.26      5.57 o
  -3  11  13       27.24       25.46      5.34 o
  -2  11  13       20.53       25.10      7.29 o
  -1  11  13        1.36        1.72      2.82 o
   0  11  13       12.77        6.57      2.98 o
   1  11  13       17.13       17.29      3.16 o
   2  11  13       81.02       87.98      4.83 o
   3  11  13        0.24       -3.59      3.59 o
   4  11  13       23.50       25.22      7.37 o
   5  11  13       20.65       30.65      8.54 o
   6  11  13        5.06        2.33      7.37 o
   7  11  13       25.93       16.68      8.15 o
  -7  12  13        2.09       -3.10      7.76 o
  -6  12  13        1.28       -0.67      4.66 o
  -5  12  13        7.33        4.63      3.72 o
  -4  12  13       20.21       21.62      4.38 o
  -3  12  13        0.90       -1.42      3.30 o
  -2  12  13       52.21       68.09      7.00 o
  -1  12  13        8.90        3.87      3.11 o
   0  12  13        5.11       12.69      3.71 o
   1  12  13        7.74        2.96      4.09 o
   2  12  13      127.20      150.00      6.13 o
   3  12  13       28.14       20.17      7.76 o
   4  12  13        8.27        9.31      6.98 o
   5  12  13        0.06        2.72      6.60 o
   6  12  13       11.60        8.92      6.98 o
  -6  13  13        4.54       11.25      8.53 o
  -5  13  13        3.25        3.99      4.79 o
  -4  13  13       17.59       16.88      5.76 o
  -3  13  13        2.32       -0.13      3.33 o
  -2  13  13        2.03        3.95      3.47 o
  -1  13  13        8.53       10.59      3.78 o
   0  13  13        2.36        0.57      3.44 o
   1  13  13       29.21       31.48      4.45 o
   2  13  13        8.41        4.65      3.68 o
   3  13  13        1.99        2.33      6.21 o
   4  13  13       11.30        5.82      6.98 o
   5  13  13        1.34        7.37      7.37 o
  -5  14  13        0.00       15.52      8.53 o
  -4  14  13       17.25       22.15      5.12 o
  -3  14  13        7.18        6.71      4.45 o
  -2  14  13        6.88        5.30      4.82 o
  -1  14  13        1.67       -3.04      3.04 o
   0  14  13       13.19       13.16      3.98 o
   1  14  13        2.12        8.77      4.65 o
   2  14  13       29.17       34.49      6.79 o
   3  14  13       10.51       16.68      8.15 o
   4  14  13        0.02       -6.21      6.21 o
  -4  15  13       19.62       25.22     10.09 o
  -3  15  13       59.22       62.86     11.64 o
  -2  15  13        0.83       -2.77      5.43 o
  -1  15  13       41.15       67.84      8.39 o
   0  15  13        0.95       17.02      8.15 o
   1  15  13        7.61        3.85      8.88 o
   2  15  13        0.75        3.57      8.34 o
 -10   0  14        1.42       -2.40      4.47 o
  -9   0  14        6.25        6.64      4.79 o
  -8   0  14        4.29        2.54      4.47 o
  -7   0  14        9.58        3.49      3.84 o
  -6   0  14        0.66        0.63      3.80 o
  -5   0  14       83.25       70.83      6.72 o
  -4   0  14      351.48      348.77     19.42 o
  -3   0  14       72.12       78.25      6.57 o
  -2   0  14        6.31        0.18      4.85 o
  -1   0  14       15.20       10.22      4.19 o
   0   0  14        2.22        1.40      3.23 o
   1   0  14      481.05      527.96     17.01 o
   2   0  14       79.40       74.95      6.43 o
   3   0  14      111.61      126.89      9.12 o
   4   0  14       45.86       55.87     10.09 o
   5   0  14       55.60       67.90     10.48 o
   6   0  14        9.64       12.41      6.98 o
   7   0  14        0.13       -5.82      5.82 o
   8   0  14        0.58       -4.66      6.60 o
   9   0  14        0.78       -0.39      6.98 o
 -10   1  14        0.33        5.55      3.58 o
  -9   1  14        0.06        0.91      3.24 o
  -8   1  14        0.00       -0.63      2.98 o
  -7   1  14        0.01        0.77      2.74 o
  -6   1  14        0.01        1.15      2.69 o
  -5   1  14        4.90        0.47      2.47 o
  -4   1  14        8.64        4.28      2.68 o
  -3   1  14       29.05       27.83      3.42 o
  -2   1  14        0.04       -2.04      2.34 o
  -1   1  14       33.34       38.80      3.76 o
   0   1  14       68.05       64.89      4.28 o
   1   1  14       48.87       43.82      3.82 o
   2   1  14       61.22       64.33      3.83 o
   3   1  14       76.08       85.69      8.35 o
   4   1  14       33.94       38.43      6.17 o
   5   1  14        3.23       -0.19      4.39 o
   6   1  14        0.01       -4.13      6.60 o
   7   1  14        3.28       -0.19      5.24 o
   8   1  14       10.73       -4.66      4.66 o
   9   1  14        1.38       -4.00      4.79 o
 -10   2  14       13.06       16.59      9.12 o
  -9   2  14       13.61        8.21      3.57 o
  -8   2  14       16.57       17.42      3.74 o
  -7   2  14        2.27       -1.09      2.67 o
  -6   2  14        0.32       -1.77      2.47 o
  -5   2  14        1.77        5.02      2.48 o
  -4   2  14       17.62       14.55      3.25 o
  -3   2  14        8.41        4.63      2.51 o
  -2   2  14       18.32        7.61      2.70 o
  -1   2  14        6.51        0.26      4.07 o
   0   2  14       47.75       46.31      3.84 o
   1   2  14        2.24       -0.63      2.35 o
   2   2  14        9.12        9.97      2.56 o
   3   2  14        9.53       11.13      3.79 o
   4   2  14        0.00        0.72      4.36 o
   5   2  14        0.50        4.27      4.39 o
   6   2  14       23.96       30.93      6.29 o
   7   2  14        7.11       11.72      8.53 o
   8   2  14        8.11        5.13      6.40 o
   9   2  14        0.01        2.13      4.94 o
 -10   3  14        1.02        5.43      8.15 o
  -9   3  14       12.72       16.97      3.75 o
  -8   3  14       11.29       17.52      2.94 o
  -7   3  14        2.18        9.06      3.16 o
  -6   3  14        6.60        8.40      3.03 o
  -5   3  14       37.24       44.10      4.05 o
  -4   3  14       41.52       44.01      4.11 o
  -3   3  14       56.23       65.17      4.52 o
  -2   3  14        0.44        1.07      2.25 o
  -1   3  14        0.00        0.80      2.38 o
   0   3  14      301.50      300.60      8.78 o
   1   3  14       16.11       25.59      3.45 o
   2   3  14       28.70       37.12      3.21 o
   3   3  14       12.40       10.89      3.95 o
   4   3  14        9.76       10.38      4.64 o
   5   3  14       15.93       14.29      5.19 o
   6   3  14        3.10        2.72      4.94 o
   7   3  14       24.40       19.98      5.76 o
   8   3  14       15.34       14.94      5.49 o
 -10   4  14       14.03       31.04     10.09 o
  -9   4  14        0.01        3.58      3.69 o
  -8   4  14        9.88        7.19      2.61 o
  -7   4  14        0.71       -0.03      2.69 o
  -6   4  14       25.02       26.36      3.65 o
  -5   4  14        0.17       -1.79      2.34 o
  -4   4  14        2.00        3.10      2.65 o
  -3   4  14        3.60       -1.89      3.25 o
  -2   4  14        1.04       -0.39      2.28 o
  -1   4  14        3.46        1.39      2.41 o
   0   4  14        2.96        3.36      3.36 o
   1   4  14       15.54       12.62      4.31 o
   2   4  14       29.61       18.60      3.23 o
   3   4  14        8.03        6.25      3.65 o
   4   4  14       24.29       34.98      8.92 o
   5   4  14        1.85        1.16      4.39 o
   6   4  14        2.05       -3.10      4.39 o
   7   4  14        2.42        0.98      4.52 o
   8   4  14        3.28       -5.23      8.73 o
  -9   5  14       16.91       29.55      5.69 o
  -8   5  14       22.40       30.41      3.47 o
  -7   5  14       42.69       51.16      5.43 o
  -6   5  14       18.08       20.77      3.63 o
  -5   5  14        2.61        1.84      2.63 o
  -4   5  14        7.68        1.86      2.71 o
  -3   5  14        3.72        1.74      2.42 o
  -2   5  14        1.32        1.87      2.44 o
  -1   5  14        3.24       -0.41      2.88 o
   0   5  14       50.88       52.12      4.08 o
   1   5  14       21.21       12.53      4.09 o
   2   5  14        0.37       -0.50      2.67 o
   3   5  14        5.28        4.14      3.63 o
   4   5  14        7.26       10.23      4.79 o
   5   5  14       49.32       56.88     13.19 o
   6   5  14       19.41       21.74      5.89 o
   7   5  14       24.09       25.20      6.17 o
   8   5  14        3.19        1.16      5.21 o
  -9   6  14        2.33       -3.89      4.29 o
  -8   6  14       29.80       33.80      6.98 o
  -7   6  14       10.77        8.34      8.15 o
  -6   6  14       49.00       60.00      5.45 o
  -5   6  14        3.27        0.23      2.95 o
  -4   6  14       11.62        7.19      3.40 o
  -3   6  14        6.71        7.73      3.37 o
  -2   6  14       12.93       10.86      3.52 o
  -1   6  14       16.15       18.21      3.16 o
   0   6  14        0.00       -0.63      3.12 o
   1   6  14      119.16      113.03      6.95 o
   2   6  14      158.91      164.46      9.88 o
   3   6  14       13.83       13.06      4.03 o
   4   6  14       18.88       12.41      5.21 o
   5   6  14       17.87       20.41      5.34 o
   6   6  14        6.08        3.07      4.79 o
   7   6  14       18.21       18.94     10.67 o
   8   6  14       37.14       43.90      6.96 o
  -9   7  14        0.15        1.94      8.15 o
  -8   7  14       36.17       61.24      7.67 o
  -7   7  14        1.25       -3.94      3.94 o
  -6   7  14        1.46       -3.58      3.58 o
  -5   7  14        2.99       -3.05      3.05 o
  -4   7  14        0.00        0.89      3.35 o
  -3   7  14       79.12       74.31      5.62 o
  -2   7  14       10.69        4.75      2.78 o
  -1   7  14       57.46       63.37      5.25 o
   0   7  14       88.14       96.02      5.05 o
   1   7  14       74.96       66.03      4.47 o
   2   7  14       49.59       53.25      4.22 o
   3   7  14       24.51       21.79      4.30 o
   4   7  14        9.40        0.86      4.52 o
   5   7  14       37.87       28.76      6.04 o
   6   7  14       35.72       43.45      6.86 o
   7   7  14        0.06       -2.14      4.25 o
  -8   8  14        6.08        0.67      4.81 o
  -7   8  14        6.54       10.38      5.82 o
  -6   8  14        0.34       -1.81      7.76 o
  -5   8  14       13.00        9.31      4.74 o
  -4   8  14        0.10        3.76      5.42 o
  -3   8  14       23.94       21.78      3.41 o
  -2   8  14        9.19       12.31      3.03 o
  -1   8  14       24.16       22.21      3.45 o
   0   8  14       23.03       22.39      3.57 o
   1   8  14        3.07        6.72      3.64 o
   2   8  14        8.86        9.44      3.03 o
   3   8  14        3.28        3.75      3.73 o
   4   8  14        7.53        0.78      4.39 o
   5   8  14       13.83       16.53      5.07 o
   6   8  14       21.88       25.19      6.17 o
   7   8  14        9.14       -2.25      4.79 o
  -8   9  14       13.11       21.73      9.31 o
  -7   9  14        0.11       -4.19      4.19 o
  -6   9  14        0.43       -2.06      4.23 o
  -5   9  14        1.37       -0.24      3.12 o
  -4   9  14       30.90       33.71      4.26 o
  -3   9  14        1.79       -1.02      2.58 o
  -2   9  14       16.94       16.42      4.09 o
  -1   9  14        0.77       -2.50      2.50 o
   0   9  14        0.06       -2.70      2.70 o
   1   9  14        4.60        2.79      3.23 o
   2   9  14        0.36       -2.71      2.71 o
   3   9  14        6.69        5.16      4.02 o
   4   9  14        0.01       -4.85      4.85 o
   5   9  14        0.93       -0.61      4.79 o
   6   9  14       30.16       32.98      9.31 o
   7   9  14        2.61        9.31      7.37 o
  -7  10  14        0.11        4.27      8.53 o
  -6  10  14        2.75       -2.32      3.13 o
  -5  10  14       20.09       23.18      4.17 o
  -4  10  14        3.55        1.54      3.15 o
  -3  10  14       22.55       26.52      4.33 o
  -2  10  14        1.17        0.26      3.42 o
  -1  10  14       16.02       18.70      3.66 o
   0  10  14        8.80        0.89      2.94 o
   1  10  14       52.76       50.22      4.50 o
   2  10  14        1.02        1.96      2.77 o
   3  10  14        4.60        4.95      4.36 o
   4  10  14        9.54        5.82      4.94 o
   5  10  14        0.72       -0.78      6.21 o
   6  10  14        0.93       -4.66      6.98 o
  -7  11  14        5.08        2.33      8.53 o
  -6  11  14        7.25       13.97      8.15 o
  -5  11  14        4.01        1.45      9.50 o
  -4  11  14        8.50       10.53      5.13 o
  -3  11  14       48.07       44.95      7.12 o
  -2  11  14        5.26        3.32      3.37 o
  -1  11  14        5.03        3.72      3.64 o
   0  11  14        4.55        3.58      3.13 o
   1  11  14        9.93        6.70      3.25 o
   2  11  14        5.76       10.05      3.92 o
   3  11  14        3.71        0.47      4.52 o
   4  11  14        0.75        1.16      6.60 o
   5  11  14        8.10       15.13      8.15 o
  -6  12  14       20.85       45.39     10.86 o
  -5  12  14       13.01       14.74      8.54 o
  -4  12  14        6.04        3.57      4.52 o
  -3  12  14        1.52       -0.16      6.60 o
  -2  12  14        0.47        4.21      6.79 o
  -1  12  14        1.19        4.13      3.94 o
   0  12  14       17.95       14.85      3.94 o
   1  12  14       23.04       22.14      3.68 o
   2  12  14        4.50        0.79      3.18 o
   3  12  14        4.81        6.21      6.21 o
   4  12  14        2.22       -5.82      5.82 o
  -5  13  14        0.85       -1.94      8.15 o
  -4  13  14        3.58       11.64      8.53 o
  -3  13  14       38.63       43.63     15.13 o
  -2  13  14        0.43       -3.85      3.85 o
  -1  13  14        3.28       10.66      4.69 o
   0  13  14       29.25       41.82      4.86 o
   1  13  14        1.19       -0.52      3.57 o
   2  13  14        0.46       -4.75      4.75 o
   3  13  14        0.23        4.27      6.98 o
  -3  14  14        0.57        2.72      8.53 o
  -2  14  14       37.93       21.87      8.73 o
  -1  14  14        6.33       11.17      4.67 o
   0  14  14       12.11       10.47      5.86 o
   1  14  14        0.23        8.43     11.64 o
   2  14  14        0.03       -6.21      9.31 o
  -9   1  15        2.85        8.92      5.76 o
  -8   1  15       25.08       25.66      4.18 o
  -7   1  15       53.31       59.76      5.26 o
  -6   1  15        3.02        4.80      2.91 o
  -5   1  15       12.80       17.50      3.39 o
  -4   1  15        2.44        1.30      2.55 o
  -3   1  15       15.01       14.45      3.12 o
  -2   1  15        7.59        8.24      3.00 o
  -1   1  15        9.11        9.37      2.78 o
   0   1  15       46.18       55.29      4.41 o
   1   1  15       11.20       14.55      3.53 o
   2   1  15       44.26       49.08      3.62 o
   3   1  15        0.03        0.83      3.15 o
   4   1  15       35.97       32.07      6.04 o
   5   1  15        0.21        0.56      4.52 o
   6   1  15        0.16       -6.26      7.56 o
   7   1  15        0.12       -4.36      4.36 o
   8   1  15        0.00       -0.38      4.91 o
  -9   2  15        0.24        0.97      5.34 o
  -8   2  15        3.73        3.69      3.13 o
  -7   2  15       28.43       48.92      4.78 o
  -6   2  15       23.53       25.93      3.85 o
  -5   2  15        0.57       -2.18      2.52 o
  -4   2  15       34.02       29.55      3.80 o
  -3   2  15       23.71       26.99      3.63 o
  -2   2  15       39.70       36.60      3.77 o
  -1   2  15      310.97      273.29      8.49 o
   0   2  15        4.43       -1.91      2.53 o
   1   2  15       24.27       20.49      3.32 o
   2   2  15       26.98       23.46      3.43 o
   3   2  15      132.70      131.00      6.21 o
   4   2  15        0.32        1.59      4.47 o
   5   2  15        8.78       -1.32      4.85 o
   6   2  15        5.63       -0.65      7.18 o
   7   2  15        4.53        2.69      5.07 o
   8   2  15        3.18       11.62      5.74 o
  -9   3  15        0.04        3.05      5.47 o
  -8   3  15        0.39       -1.83      3.05 o
  -7   3  15       39.78       40.79      4.45 o
  -6   3  15       29.13       37.49      4.28 o
  -5   3  15        0.92       -1.81      2.59 o
  -4   3  15       10.88        6.07      2.94 o
  -3   3  15        5.47        4.03      2.62 o
  -2   3  15        1.06       -1.57      2.39 o
  -1   3  15        0.04       -0.77      2.46 o
   0   3  15       19.24       24.59      3.49 o
   1   3  15        3.37        4.16      2.34 o
   2   3  15        3.83        5.35      3.92 o
   3   3  15        3.19        1.72      4.06 o
   4   3  15        0.83        3.88      4.52 o
   5   3  15       19.29       15.71      5.49 o
   6   3  15       23.26       25.22      6.17 o
   7   3  15        0.07       -5.82      5.82 o
  -9   4  15        3.08       -3.10      8.15 o
  -8   4  15        0.04        0.24      3.24 o
  -7   4  15        5.12        5.95      3.26 o
  -6   4  15        0.53        1.75      2.91 o
  -5   4  15        2.50        4.60      2.94 o
  -4   4  15        0.09        2.27      2.72 o
  -3   4  15       21.64       27.27      3.73 o
  -2   4  15       16.51       16.39      3.70 o
  -1   4  15      119.30      114.15      6.96 o
   0   4  15        0.00        1.07      2.29 o
   1   4  15       32.61       28.91      3.67 o
   2   4  15        1.16        8.83      3.39 o
   3   4  15       96.04      110.11      6.85 o
   4   4  15       24.50       21.56      8.34 o
   5   4  15        0.49       -0.64      4.64 o
   6   4  15       45.34       50.28      7.12 o
   7   4  15       29.46       34.35      6.72 o
  -8   5  15       40.95       46.49      7.24 o
  -7   5  15       11.09       10.59      3.48 o
  -6   5  15        0.78       -2.62      2.62 o
  -5   5  15       20.38       26.57      3.81 o
  -4   5  15       26.04       37.39      4.03 o
  -3   5  15       53.80       60.92      8.34 o
  -2   5  15        9.90        9.05      2.94 o
  -1   5  15        1.48       -1.15      2.95 o
   0   5  15        3.56       -0.40      3.08 o
   1   5  15        0.13       -2.60      2.72 o
   2   5  15        1.57        0.33      2.80 o
   3   5  15        7.17        4.01      3.93 o
   4   5  15       24.62       17.18      5.62 o
   5   5  15       12.22        7.95      5.21 o
   6   5  15       30.83       27.08      6.57 o
   7   5  15        3.69        2.31      5.19 o
  -8   6  15      101.87      136.21     15.91 o
  -7   6  15       33.75       38.75      6.68 o
  -6   6  15       22.06       32.00     10.01 o
  -5   6  15       22.85       23.34      7.33 o
  -4   6  15       78.31       86.50      6.41 o
  -3   6  15       25.82       25.72      4.45 o
  -2   6  15        0.44       -2.96      2.96 o
  -1   6  15        0.32       -0.83      2.64 o
   0   6  15        9.39        6.65      3.00 o
   1   6  15        0.54        1.05      2.80 o
   2   6  15        0.00        0.30      2.86 o
   3   6  15        3.30        6.57      4.02 o
   4   6  15       10.31        3.99      4.79 o
   5   6  15       65.76       63.95      7.67 o
   6   6  15        3.12       -1.65      4.52 o
   7   6  15        7.97       -0.43      4.85 o
  -8   7  15       33.07       57.81     11.64 o
  -7   7  15       14.84       14.24      5.89 o
  -6   7  15        3.31        9.13      5.13 o
  -5   7  15        1.36        3.30      3.75 o
  -4   7  15        2.00        2.71      3.37 o
  -3   7  15       29.82       32.73      4.81 o
  -2   7  15       37.55       44.75      4.98 o
  -1   7  15        1.56        2.23      2.85 o
   0   7  15        8.57        4.92      3.03 o
   1   7  15       56.45       56.58      4.50 o
   2   7  15       57.73       58.49      7.39 o
   3   7  15       14.96       13.13      4.24 o
   4   7  15        2.97        0.25      4.79 o
   5   7  15        2.21        6.57      5.07 o
   6   7  15        4.48       -0.63      4.79 o
  -7   8  15        5.05       14.35      9.31 o
  -6   8  15        0.30        0.67      4.66 o
  -5   8  15       24.62       36.52      6.24 o
  -4   8  15        3.76        7.49      3.36 o
  -3   8  15       13.44       14.26      3.31 o
  -2   8  15       37.70       56.54      4.50 o
  -1   8  15       63.69       64.23      4.78 o
   0   8  15       45.53       60.59      4.66 o
   1   8  15       22.14       23.91      3.76 o
   2   8  15       10.89        2.74      3.79 o
   3   8  15       11.45        3.44      4.92 o
   4   8  15        4.32       -4.66      4.66 o
   5   8  15       86.60       97.46      9.51 o
   6   8  15        0.25       -1.19      5.43 o
  -7   9  15        0.19        3.10      8.92 o
  -6   9  15        3.01       15.52      8.53 o
  -5   9  15        8.10        7.14      8.92 o
  -4   9  15        0.94       -3.31      3.32 o
  -3   9  15        4.64        1.74      4.54 o
  -2   9  15        0.02       -1.50      2.78 o
  -1   9  15        2.37       -0.98      2.93 o
   0   9  15       66.60       77.35      5.20 o
   1   9  15        1.92       -2.84      2.84 o
   2   9  15       20.09       19.08      4.63 o
   3   9  15        8.22        1.75      4.66 o
   4   9  15        3.85       -3.97      4.64 o
   5   9  15        6.06       -0.78      4.94 o
  -6  10  15        0.02       13.19      9.31 o
  -5  10  15       22.90       24.15      6.34 o
  -4  10  15        5.82       10.80      6.21 o
  -3  10  15        9.95        5.18      4.94 o
  -2  10  15       14.79       20.96      4.49 o
  -1  10  15        9.97        8.78      3.39 o
   0  10  15        2.24        1.62      3.11 o
   1  10  15        8.98        5.98      3.26 o
   2  10  15        0.75        0.97      3.62 o
   3  10  15        5.00        5.49      5.19 o
   4  10  15        1.03        1.96      4.52 o
  -5  11  15       11.97       12.80      8.92 o
  -4  11  15        0.00       -2.47      5.24 o
  -3  11  15        1.26       -5.24      5.24 o
  -2  11  15       40.26       41.12      9.70 o
  -1  11  15        3.13        1.61      4.66 o
   0  11  15       64.90       76.67      5.46 o
   1  11  15        0.11       -2.93      2.93 o
   2  11  15        4.29        8.24      4.54 o
   3  11  15        0.03       -1.55      6.60 o
  -4  12  15        3.75       13.19      8.92 o
  -3  12  15       31.10       27.55     10.09 o
  -2  12  15       17.67       15.04      5.50 o
  -1  12  15        8.23        6.92      7.76 o
   0  12  15        0.02        0.29      3.99 o
   1  12  15        0.32       -0.23      4.01 o
   2  12  15        0.00       -2.61      5.07 o
  -2  13  15        0.62       -7.37      7.37 o
  -1  13  15        0.00       -4.25      7.95 o
   0  13  15        5.92       11.74      4.60 o
  -8   0  16       11.07       24.44      8.92 o
  -7   0  16        3.23        4.20      7.57 o
  -6   0  16       17.78       27.37      5.68 o
  -5   0  16        0.86        1.71      4.09 o
  -4   0  16        0.89        0.13      3.91 o
  -3   0  16        3.99        1.58      3.91 o
  -2   0  16        2.86       -3.28      3.52 o
  -1   0  16       82.88       92.33      7.67 o
   0   0  16       15.12       23.61      5.30 o
   1   0  16        0.33        0.25      3.80 o
   2   0  16       48.03       48.74     17.27 o
   3   0  16        4.58        6.60      4.66 o
   4   0  16        0.65        3.10      7.37 o
   5   0  16        5.05        4.66      7.37 o
   6   0  16        7.21        1.16      8.15 o
  -8   1  16        0.06        1.84      5.47 o
  -7   1  16        0.61       -3.16      3.16 o
  -6   1  16        3.46        2.90      3.22 o
  -5   1  16        2.27       -0.86      2.79 o
  -4   1  16        0.09       -1.74      2.63 o
  -3   1  16        3.59        3.52      2.82 o
  -2   1  16        9.16        5.61      2.91 o
  -1   1  16        1.74        3.99      4.20 o
   0   1  16        1.07       -1.58      4.54 o
   1   1  16       16.80       11.26      3.19 o
   2   1  16       12.31        6.39      4.02 o
   3   1  16        0.87        2.27      3.94 o
   4   1  16        3.46        6.98      7.57 o
   5   1  16        2.53        5.63      5.63 o
   6   1  16        0.06        1.38      6.60 o
  -8   2  16        4.10        5.93      6.40 o
  -7   2  16        8.69        5.36      3.72 o
  -6   2  16        1.63        4.43      3.17 o
  -5   2  16        0.00        0.69      2.79 o
  -4   2  16        7.21        4.26      2.81 o
  -3   2  16       32.35       40.21      6.78 o
  -2   2  16        6.94        2.06      3.19 o
  -1   2  16        0.03       -0.65      3.77 o
   0   2  16        4.15        5.13      2.75 o
   1   2  16       25.66       37.84      3.65 o
   2   2  16        9.11       10.13      4.08 o
   3   2  16        2.19        4.80      3.95 o
   4   2  16        0.02        0.95      4.79 o
   5   2  16       36.15       57.34      7.96 o
   6   2  16        2.36        1.51      5.47 o
  -8   3  16       56.93       62.94      8.73 o
  -7   3  16       81.29       89.62      6.04 o
  -6   3  16        5.31        8.00      3.43 o
  -5   3  16        4.86        6.83      3.18 o
  -4   3  16        3.63        1.52      3.02 o
  -3   3  16        8.49        1.80      2.75 o
  -2   3  16        6.47       12.23      3.23 o
  -1   3  16       18.15       29.75      3.77 o
   0   3  16       16.18       16.09      3.32 o
   1   3  16       73.40       83.45      4.64 o
   2   3  16       68.42       71.42      6.02 o
   3   3  16        0.33       -2.07      3.81 o
   4   3  16        2.39        0.97      4.94 o
   5   3  16        3.39       12.22      5.76 o
   6   3  16       31.57       36.83     10.09 o
  -7   4  16        1.09       -2.89      4.91 o
  -6   4  16        1.66        2.72      3.15 o
  -5   4  16        1.76        7.08      3.22 o
  -4   4  16       27.11       28.58      4.09 o
  -3   4  16        9.56        8.92      3.23 o
  -2   4  16        8.18       11.37      3.16 o
  -1   4  16        0.75       -2.53      2.53 o
   0   4  16        9.62        4.91      3.82 o
   1   4  16        0.17        1.77      2.91 o
   2   4  16       10.97       10.16      4.31 o
   3   4  16        0.00       -3.53      3.63 o
   4   4  16       10.89       10.09      5.49 o
   5   4  16       36.55       31.90      6.72 o
   6   4  16        1.40       -4.66      4.66 o
  -7   5  16        2.60       -0.69      4.91 o
  -6   5  16        4.52        7.59      3.70 o
  -5   5  16       55.17       77.63      5.59 o
  -4   5  16        7.28       11.08      3.43 o
  -3   5  16       62.33       77.26      6.51 o
  -2   5  16       44.74       55.14      8.31 o
  -1   5  16        4.53        4.88      3.02 o
   0   5  16        0.05       -1.17      2.77 o
   1   5  16       39.53       47.13      5.15 o
   2   5  16        1.39       -0.79      3.88 o
   3   5  16        0.49       -1.61      4.79 o
   4   5  16       10.58        7.26      5.74 o
   5   5  16        5.37        6.80      5.47 o
   6   5  16        1.13        4.32      5.63 o
  -7   6  16        1.14       11.64      8.92 o
  -6   6  16        0.79       -3.09      3.73 o
  -5   6  16        8.77        8.33      4.30 o
  -4   6  16        2.34        2.41      3.82 o
  -3   6  16        1.62        1.90      3.68 o
  -2   6  16        5.51        6.00      3.29 o
  -1   6  16        2.66       -0.53      2.93 o
   0   6  16       19.16       20.94      4.54 o
   1   6  16        7.89        6.93      3.31 o
   2   6  16        0.58       -3.75      3.75 o
   3   6  16        0.13       -1.23      5.19 o
   4   6  16        3.28        1.60      8.73 o
   5   6  16        4.49       -5.07      5.07 o
  -6   7  16       39.16       32.59     10.48 o
  -5   7  16      130.67      169.85      9.48 o
  -4   7  16        2.30        4.85      3.91 o
  -3   7  16       18.69       27.28      7.71 o
  -2   7  16       11.51       17.25      3.68 o
  -1   7  16       17.34       18.69      3.62 o
   0   7  16       21.20       24.52      4.01 o
   1   7  16        0.71       -0.54      2.86 o
   2   7  16       15.68       22.33      4.85 o
   3   7  16        0.24        0.27      4.91 o
   4   7  16       14.34        3.80      5.82 o
   5   7  16        2.45        6.32      5.62 o
  -6   8  16       21.25       34.14     10.48 o
  -5   8  16        0.00       10.09      9.31 o
  -4   8  16       11.34        9.35      4.43 o
  -3   8  16       29.85       35.76      5.35 o
  -2   8  16        7.09        7.91      4.09 o
  -1   8  16        6.18       10.58      4.20 o
   0   8  16        1.22        7.82      3.46 o
   1   8  16        1.24       -3.70      3.81 o
   2   8  16        5.68       -0.35      3.95 o
   3   8  16       31.33       24.77      6.72 o
   4   8  16       31.98       34.47      9.31 o
  -5   9  16       36.04       62.08     12.03 o
  -4   9  16        1.77       -1.70      6.98 o
  -3   9  16       36.09       38.66      6.90 o
  -2   9  16       18.04       19.07      4.65 o
  -1   9  16        5.96        2.98      3.82 o
   0   9  16       11.80       13.30      4.21 o
   1   9  16        3.36        4.38      4.59 o
   2   9  16        0.00       -3.98      3.98 o
   3   9  16       29.54       24.10      8.92 o
  -4  10  16        7.84       20.56      9.31 o
  -3  10  16       23.37       22.95     11.45 o
  -2  10  16       22.73       26.70      6.40 o
  -1  10  16        1.68        0.70      3.74 o
   0  10  16        6.27       11.88      4.21 o
   1  10  16        0.00       -0.30      3.71 o
   2  10  16       13.99       21.68      5.22 o
  -2  11  16        4.15        1.55      8.53 o
  -1  11  16        0.71       -4.09      4.09 o
   0  11  16        9.45        3.19      4.21 o
   1  11  16       15.21       17.84      5.85 o
  -6   1  17        9.19        9.53      7.95 o
  -5   1  17        0.05       -2.94      2.94 o
  -4   1  17       34.57       28.06      4.26 o
  -3   1  17        9.76        4.00      3.31 o
  -2   1  17        0.39       -2.73      2.73 o
  -1   1  17        0.77       -2.06      2.74 o
   0   1  17       15.11       18.27      3.73 o
   1   1  17       12.59       10.77      3.01 o
   2   1  17        0.24        0.54      3.34 o
   3   1  17        0.01        5.15      5.34 o
   4   1  17       48.56       36.07     10.09 o
   5   1  17        0.99       -5.21      5.21 o
  -6   2  17       13.74       13.25      6.24 o
  -5   2  17        0.94       -3.62      3.62 o
  -4   2  17       15.53       17.31      3.82 o
  -3   2  17       10.40       14.49      3.73 o
  -2   2  17        0.02       -1.76      2.78 o
  -1   2  17        2.00        3.42      2.98 o
   0   2  17        6.78        3.35      3.92 o
   1   2  17       35.88       31.78      3.63 o
   2   2  17       23.32       20.99      4.78 o
   3   2  17        1.91       12.19      5.74 o
   4   2  17       12.69       20.73      6.84 o
   5   2  17        0.06       -4.79      4.79 o
  -6   3  17        0.03        0.69      5.62 o
  -5   3  17        1.32       -3.09      3.09 o
  -4   3  17        2.22        2.72      3.22 o
  -3   3  17        3.80        4.18      3.16 o
  -2   3  17        0.01       -2.57      2.57 o
  -1   3  17        0.40       -2.93      2.93 o
   0   3  17        8.86       16.03      4.15 o
   1   3  17       39.00       37.52      5.34 o
   2   3  17        7.76       12.32      4.58 o
   3   3  17        1.46        5.06      6.79 o
   4   3  17       20.22       29.84      7.27 o
  -6   4  17       16.40       22.43      6.44 o
  -5   4  17        0.19       -0.28      3.21 o
  -4   4  17        0.22       -0.73      3.02 o
  -3   4  17       20.70       21.85      4.04 o
  -2   4  17        3.78       -4.09      4.20 o
  -1   4  17        4.83        1.67      3.07 o
   0   4  17       19.01       19.78      3.87 o
   1   4  17        3.94        1.53      3.98 o
   2   4  17        0.11       -3.79      3.79 o
   3   4  17       23.64       14.85     10.09 o
   4   4  17        3.35        0.18      5.03 o
  -5   5  17       10.05       16.46      6.29 o
  -4   5  17       11.60        9.60      5.28 o
  -3   5  17        5.80        2.92      4.22 o
  -2   5  17       38.10       51.75      6.16 o
  -1   5  17        7.74       11.43      4.32 o
   0   5  17       15.20       20.32      3.90 o
   1   5  17       39.99       47.59      5.91 o
   2   5  17        1.45       -4.33      4.33 o
   3   5  17        9.37       11.78      9.12 o
   4   5  17        4.35       -0.21      5.30 o
  -5   6  17       11.43       16.30      8.73 o
  -4   6  17       51.75       66.19      6.55 o
  -3   6  17       36.73       41.74      8.28 o
  -2   6  17       38.90       50.77      5.86 o
  -1   6  17        9.72       10.84      4.38 o
   0   6  17        0.96       -2.31      3.71 o
   1   6  17        4.11        3.29      4.24 o
   2   6  17        2.68       -4.13      4.13 o
   3   6  17        2.60        2.13      5.82 o
  -4   7  17        0.39        5.44      5.89 o
  -3   7  17        3.56        2.80      6.69 o
  -2   7  17       27.63       29.40      5.24 o
  -1   7  17       10.70       15.71      4.61 o
   0   7  17        3.00       -3.08      3.64 o
   1   7  17       11.54        2.80      5.62 o
   2   7  17       12.67        9.78      4.67 o
   3   7  17       12.89       17.02      6.17 o
  -3   8  17       10.74       10.69      6.02 o
  -2   8  17        2.46        3.11      3.86 o
  -1   8  17        0.07       -4.24      4.24 o
   0   8  17        0.27       -3.47      3.47 o
   1   8  17       13.50       16.29      6.04 o
   2   8  17        5.72       13.19      8.92 o
  -2   9  17        0.04        1.55      8.53 o
  -1   9  17        9.06       13.20      5.63 o
   0   9  17        0.75       -0.69      4.85 o
  -4   0  18        2.78       -7.37      7.37 o
  -3   0  18       38.57       50.60     10.09 o
  -2   0  18       44.02       42.39     10.67 o
  -1   0  18       85.47       89.92      8.61 o
   0   0  18        9.50        7.47      4.74 o
   1   0  18       46.89       39.19     10.48 o
   2   0  18       17.84       14.83     11.64 o
  -4   1  18       14.98       20.45      8.34 o
  -3   1  18       20.24       29.35      4.64 o
  -2   1  18       11.19        7.93      3.72 o
  -1   1  18        0.78        0.29      3.24 o
   0   1  18       28.94       39.54      4.51 o
   1   1  18       10.61        6.52      5.74 o
   2   1  18        3.64        6.04      3.86 o
  -4   2  18        6.01       16.01      6.29 o
  -3   2  18       52.24       66.19      5.71 o
  -2   2  18       20.79       23.95      4.21 o
  -1   2  18        1.22       -2.95      2.95 o
   0   2  18        9.53       14.81      3.86 o
   1   2  18       18.00       25.78      9.89 o
   2   2  18        0.14       -4.30      4.30 o
  -4   3  18        2.83        0.00      5.49 o
  -3   3  18        0.00       -3.26      3.26 o
  -2   3  18        0.11        3.07      3.36 o
  -1   3  18        0.13       -4.59      4.59 o
   0   3  18       15.35       18.69      4.12 o
   1   3  18        8.39        6.79      6.31 o
   2   3  18       33.04       44.00      6.14 o
  -3   4  18        9.87       17.07      6.58 o
  -2   4  18        4.40        8.11      3.70 o
  -1   4  18       27.71       28.25      5.29 o
   0   4  18       37.67       46.44      6.04 o
   1   4  18        6.95        4.10     10.28 o
  -3   5  18        6.78        2.89     10.86 o
  -2   5  18        0.89       -0.54      3.65 o
  -1   5  18        1.37       -0.87      4.05 o
   0   5  18        8.60       18.15      5.28 o
   1   5  18        0.62        0.39      7.37 o
  -1   6  18       73.58       93.90     13.19 o
 
